# Supplementary material for: Biallelic germline DDX41 variants in a patient with bone dysplasia, ichthyosis, and dysmorphic features
Source: Hum Genet. 2024 Oct 25;143(12):1445–57. doi: 10.1007/s00439-024-02708-8 (PMC11576897; doi:10.1007/s00439-024-02708-8)
Supplement: Supplementary file 3 — Supplementary Material 3 [file 439_2024_2708_MOESM3_ESM.xlsx]

## Sheet: DEGs
Gene name	Total counts	P-value (Proband vs Control-1 + Control-2)	False Discovery Rate (Proband vs Control-1 + Control-2)	Fold Change (Proband vs Control-1 + Control-2)	Log2(Fold Change) (Proband vs Control-1 + Control-2)
OLFML2A	149.071	1.25234e-104	8.27731e-101	244.541	7.93393
NGFR	116.35	5.71132e-57	5.80754e-54	94.0759	6.55575
CD36	93.2167	4.70094e-63	5.17848e-60	93.4545	6.54619
TPTEP1	66.5202	1.93205e-36	7.98118e-34	79.1483	6.30649
AP000525.9	92.8593	1.68138e-48	1.11131e-45	62.8661	5.97421
PI16	208.364	3.29329e-72	5.44176e-69	44.4322	5.47353
SDK2	81.4584	5.40836e-29	1.23264e-26	42.1567	5.39769
AL589743.1	72.2686	4.28576e-30	1.08949e-27	37.5524	5.23083
TRIM55	65.9661	4.56688e-26	9.58246e-24	32.3856	5.01728
TNXB	75.7089	1.80669e-31	5.42786e-29	31.4208	4.97365
SFRP2	120.617	1.83736e-42	9.34156e-40	25.9897	4.69987
GSTM1	110.783	1.36945e-18	1.81028e-16	25.8932	4.6945
PLXDC2	52.2714	3.09756e-20	4.65303e-18	25.649	4.68083
IFI27	78.5448	1.27839e-20	1.98812e-18	25.5936	4.67771
WISP2	84.0452	3.97288e-25	7.95721e-23	25.2365	4.65744
HCLS1	44.5937	1.98984e-17	2.34854e-15	24.7575	4.62979
DOK5	45.4182	3.18018e-18	4.08144e-16	21.8255	4.44794
RP11-184M15.1	25.5827	4.6788e-12	3.45525e-10	21.2039	4.40626
ROBO2	137.614	2.94886e-24	5.7325e-22	18.2626	4.19082
GALNT14	35.3244	1.59e-13	1.36482e-11	17.5962	4.13719
PLP1	24.4919	3.34e-10	2.06315e-08	17.4937	4.12876
PAX8	44.0078	2.48021e-16	2.75512e-14	17.2619	4.10952
AC016683.6	348.744	3.90263e-74	8.59815e-71	16.8023	4.07059
ZNF608	50.8365	1.14954e-14	1.13401e-12	16.0248	4.00223
COL5A3	371.88	1.95888e-66	2.58944e-63	16.006	4.00054
STK32B	107.98	2.95685e-31	8.4971e-29	15.6025	3.9637
TBX5-AS1	135.769	3.60464e-27	7.68545e-25	14.8841	3.8957
CADM4	23.069	3.37448e-08	1.57623e-06	13.756	3.78199
GRIK2	76.7227	1.1911e-19	1.74946e-17	13.0677	3.70793
MEST	78.5695	8.95686e-21	1.44391e-18	12.9762	3.69779
CDH6	41.4684	2.2269e-12	1.6918e-10	12.8628	3.68513
LRRC32	163.122	6.42963e-38	2.83311e-35	12.7434	3.67168
NDP	21.5703	8.53386e-08	3.68657e-06	12.6529	3.66139
NDUFA4L2	28.2513	1.62455e-08	8.13446e-07	12.5646	3.65129
CD4	24.7129	5.38184e-09	2.89197e-07	12.5527	3.64992
RIPK4	25.8329	1.58333e-08	7.95821e-07	12.1375	3.6014
MAB21L1	56.4425	8.63489e-13	6.87618e-11	11.8947	3.57225
L1CAM	40.2302	3.9737e-10	2.44318e-08	11.8879	3.57142
NEFM	24.1059	1.00227e-07	4.21944e-06	11.8375	3.56529
OLFM2	86.4744	5.06265e-19	7.04455e-17	11.5972	3.5357
CTD-2541J13.2	26.5954	4.85682e-06	0.000153962	11.3352	3.50274
ACKR4	184.188	2.26009e-33	7.66053e-31	11.1506	3.47905
TBX5	50.2721	5.20384e-12	3.80053e-10	10.0491	3.32899
GPR56	24.8437	1.24829e-07	5.1566e-06	9.86226	3.30192
DPP4	678.155	5.59505e-74	1.05658e-70	9.83821	3.2984
GPM6B	22.0433	1.34999e-06	4.77153e-05	9.7249	3.28168
SVIL	229.548	5.15228e-31	1.38996e-28	9.70995	3.27946
LGALS9	43.7507	2.00002e-10	1.26499e-08	9.60942	3.26445
COL6A6	35.8794	2.76972e-06	9.22239e-05	9.58094	3.26017
FAM212B	86.1708	9.19077e-18	1.13545e-15	9.16315	3.19584
HOXD10	77.5387	1.42761e-07	5.84259e-06	8.56834	3.09902
ABCB4	17.8875	2.88363e-05	0.000775487	8.45157	3.07922
IGFBP5	3215.05	1.71291e-56	1.61736e-53	8.29996	3.0531
B4GALT6	41.4048	6.19621e-07	2.29433e-05	8.14986	3.02678
RP11-400N13.3	83.4667	1.12475e-11	7.99358e-10	7.94397	2.98986
TRPV2	353.676	1.1061e-36	4.71661e-34	7.93679	2.98855
NFATC2	23.9236	3.48162e-06	0.00011308	7.86362	2.97519
TMEM132D	24.2834	6.26979e-06	0.000195935	7.81451	2.96616
ERAP2	193.783	3.47304e-29	8.0544e-27	7.79737	2.96299
KCND3	37.173	8.95489e-08	3.8309e-06	7.71083	2.94689
CPNE7	40.8187	8.98797e-09	4.69613e-07	7.69326	2.94359
KCNJ15	35.4708	6.34996e-08	2.82627e-06	7.4053	2.88856
LPHN2	180.575	1.33802e-19	1.94366e-17	7.37136	2.88193
SRGN	94.0677	1.13001e-14	1.12312e-12	7.28052	2.86404
ANKRD6	18.2206	0.000163496	0.00355469	7.23127	2.85425
DEPTOR	32.6427	3.08235e-07	1.18792e-05	7.00195	2.80776
MMP15	36.7801	2.39818e-07	9.37916e-06	6.98387	2.80403
CPXM2	289.721	7.56007e-30	1.8856e-27	6.9823	2.8037
CYP26B1	15.9021	0.000225825	0.0047718	6.90124	2.78686
PITPNM3	79.4008	1.87507e-13	1.59356e-11	6.80904	2.76745
WISP1	170.729	4.45215e-22	7.74382e-20	6.72224	2.74894
ARHGEF5	41.814	3.95299e-07	1.50157e-05	6.68902	2.7418
HLA-DPA1	47.7119	4.97476e-09	2.69514e-07	6.62647	2.72824
ACP5	30.7302	9.08489e-06	0.00027232	6.60935	2.72451
OSR1	79.1828	9.0025e-13	7.12599e-11	6.58547	2.71929
SERPINB2	387.099	1.65879e-35	6.26502e-33	6.57241	2.71642
LPPR4	36.313	3.76028e-06	0.000121533	6.54002	2.70929
KCNJ8	30.3416	4.89375e-06	0.000154762	6.38063	2.6737
LRRC17	44.2633	2.6588e-08	1.29216e-06	6.37148	2.67163
OLFML1	88.8358	2.6209e-14	2.43984e-12	6.34899	2.66653
CLEC2B	222.082	2.78067e-22	4.90102e-20	6.32816	2.66179
APOD	33.4012	9.94779e-06	0.000295505	6.20817	2.63417
MFSD7	15.5384	0.00106763	0.0184002	6.14609	2.61967
PLXNA4	47.0345	1.71374e-07	6.94907e-06	5.959	2.57507
ABI3BP	253.691	1.02085e-17	1.24951e-15	5.91144	2.56351
FOXF2	35.4596	7.39376e-06	0.000226246	5.84608	2.54747
RP11-417E7.1	111.198	6.74894e-10	4.00064e-08	5.77924	2.53088
EFEMP1	1482.15	2.03934e-56	1.7972e-53	5.7555	2.52494
APOL1	37.4539	1.0537e-06	3.79533e-05	5.71034	2.51358
FBLN2	1300.48	3.11925e-31	8.77304e-29	5.67356	2.50425
ABCC9	89.111	4.4646e-10	2.70723e-08	5.66722	2.50264
TMTC1	57.2367	1.54043e-08	7.77212e-07	5.63163	2.49355
GREB1L	82.926	2.18595e-09	1.21412e-07	5.61601	2.48955
POSTN	7954.46	7.75705e-52	5.69669e-49	5.60136	2.48578
ANGPTL4	14.8417	0.0019754	0.0306129	5.58991	2.48282
GPR153	39.1934	1.91546e-06	6.52588e-05	5.57107	2.47795
LINC00702	92.7564	9.25454e-12	6.61275e-10	5.53468	2.4685
LYNX1	82.6932	5.43749e-11	3.63021e-09	5.52854	2.4669
CD163L1	22.0154	0.000320627	0.0064906	5.43512	2.44231
MST4	38.5851	1.76848e-05	0.000498456	5.35571	2.42108
LTBP4	66.3356	1.46151e-08	7.43067e-07	5.29434	2.40445
ENPP4	54.9463	7.51036e-07	2.73497e-05	5.274	2.3989
MAP3K7CL	282.689	1.47708e-25	3.00393e-23	5.2511	2.39262
AKR1C3	99.3821	5.41451e-09	2.89775e-07	5.24977	2.39226
EBF2	16.1851	0.00161677	0.0259684	5.24645	2.39134
SCUBE3	740.631	1.83461e-29	4.33067e-27	5.24448	2.3908
SPON2	96.615	6.17524e-08	2.76714e-06	5.01178	2.32532
NPTX2	18.455	0.00141356	0.0231834	5.00568	2.32356
PTGIR	52.556	1.87281e-06	6.39706e-05	4.9526	2.30819
THBD	58.0618	7.65174e-08	3.33823e-06	4.8778	2.28623
C1QTNF1	24.1597	0.000443157	0.00861485	4.85442	2.2793
SCG2	26.6775	0.000140455	0.00309962	4.83563	2.2737
GSTT2	25.779	0.00021103	0.00447051	4.80675	2.26506
MMP1	2717.32	2.15863e-48	1.35881e-45	4.77774	2.25633
TLR4	77.0409	2.63e-08	1.28288e-06	4.76708	2.25311
ADAMTS7	57.5433	4.34982e-07	1.64757e-05	4.76605	2.25279
EBF3	119.929	1.85681e-11	1.3056e-09	4.67592	2.22525
AKR1C1	272.004	3.76563e-15	3.85875e-13	4.66336	2.22137
ADAMTS14	50.0109	1.52651e-06	5.32278e-05	4.65957	2.2202
DMD	24.3287	0.000809183	0.0146128	4.56462	2.19049
JUNB	97.6067	1.48116e-06	5.17974e-05	4.5443	2.18406
CFB	29.981	0.000102918	0.00234161	4.53782	2.182
MSC	36.3598	6.05847e-05	0.00148309	4.52443	2.17773
PTX3	1434.42	1.98748e-42	9.73055e-40	4.497	2.16896
PAPPA2	53.5637	8.35599e-06	0.000253344	4.45555	2.1556
CTSK	4003.01	6.71034e-43	3.54816e-40	4.45062	2.15401
RPS20P14	54.2723	3.55585e-05	0.000915862	4.41384	2.14203
PLEKHF1	19.6648	0.00263748	0.0387818	4.38783	2.13351
DENND2A	19.375	0.0026575	0.0389463	4.38037	2.13105
PTGFRN	203.116	5.85053e-15	5.94908e-13	4.33971	2.1176
GYPC	82.8807	1.45733e-06	5.10993e-05	4.33067	2.11459
SSC5D	372.54	1.46644e-19	2.10704e-17	4.25966	2.09074
EVI2A	52.5849	4.0276e-06	0.000129225	4.25292	2.08845
LOXL4	655.539	1.53207e-21	2.5636e-19	4.22133	2.0777
COL15A1	76.5249	2.08689e-07	8.25944e-06	4.17205	2.06076
FIBCD1	33.1814	0.000694172	0.0127271	4.16997	2.06004
CPNE8	64.9479	1.7323e-06	5.96334e-05	4.16589	2.05863
APCDD1	141.954	4.51521e-11	3.06085e-09	4.16105	2.05695
PCDHGA10	43.5325	0.000107987	0.00244431	4.12999	2.04614
CLEC3B	25.6596	0.00360563	0.0492384	4.10543	2.03753
CASP10	21.722	0.0018983	0.0295916	4.10386	2.03698
RP11-274E7.2	55.5564	5.48846e-05	0.00135611	4.09484	2.03381
CRLF1	129.272	3.08086e-08	1.46001e-06	4.01823	2.00656
PRLR	71.1602	4.70477e-06	0.000149501	4.01802	2.00649
EFNA5	71.5516	3.07723e-07	1.18792e-05	4.00882	2.00318
MEOX2	43.5526	3.05917e-05	0.00080556	4.00691	2.00249
DUSP4	60.8723	1.31326e-06	4.67118e-05	3.99284	1.99741
SBSN	32.6772	0.000408896	0.0080077	3.98928	1.99613
TBC1D8	25.2008	0.00169754	0.0269989	3.94509	1.98006
CTD-2228K2.7	28.8239	0.00186913	0.0292749	3.80284	1.92708
THBS2	3278.2	2.38344e-24	4.7025e-22	3.77266	1.91558
KIAA1671	27.3611	0.00230927	0.0348075	3.7361	1.90153
CTSD	1282.69	1.91375e-14	1.81999e-12	3.72821	1.89848
AXIN2	54.5817	1.44411e-05	0.000413196	3.71112	1.89186
COLEC12	370.719	1.84119e-17	2.19267e-15	3.6745	1.87755
MAFB	47.5334	5.25842e-05	0.00130415	3.66107	1.87226
MOCOS	172.451	4.98463e-11	3.34476e-09	3.65353	1.86929
RPL13P12	451.532	2.12349e-09	1.18441e-07	3.64226	1.86483
DPP7	89.6589	0.000101363	0.00231418	3.61179	1.85271
LAMB3	70.5403	1.97912e-06	6.70822e-05	3.60268	1.84907
COL6A2	4995.95	2.82878e-17	3.28014e-15	3.58561	1.84222
SEPP1	105.313	2.76936e-08	1.33606e-06	3.56853	1.83533
SORCS2	50.268	9.74866e-05	0.002249	3.55245	1.82882
JAG1	99.1628	7.8765e-07	2.86042e-05	3.5267	1.81832
LMCD1	197.579	1.88285e-10	1.19661e-08	3.51793	1.81473
PCDHGA12	155.19	1.27766e-09	7.31145e-08	3.51177	1.8122
DPT	551.03	1.56777e-13	1.36344e-11	3.49245	1.80424
TFAP2C	269.191	2.66334e-15	2.79418e-13	3.46849	1.79431
LRP3	33.9323	0.00269089	0.0393919	3.43217	1.77912
ROR1	71.4736	8.9916e-05	0.00208526	3.43164	1.7789
HLA-B	581.766	8.23579e-12	5.94912e-10	3.4137	1.77134
METRNL	104.683	8.98576e-06	0.000269961	3.40963	1.76961
MEDAG	107.832	7.53805e-08	3.29952e-06	3.40371	1.76711
ZNF334	37.3032	0.000695361	0.0127313	3.39135	1.76186
OSR2	77.1807	1.98952e-05	0.000552509	3.37781	1.75609
RUNX3	47.2442	0.000178421	0.00386014	3.37529	1.75501
LGALS3BP	305.395	5.71312e-10	3.43281e-08	3.37414	1.75452
ESM1	150.647	5.15341e-09	2.78053e-07	3.33036	1.73568
CPE	246.737	5.7502e-13	4.60678e-11	3.31828	1.73043
BGN	1964.84	8.05223e-19	1.09734e-16	3.29116	1.7186
CCND2	37.1386	0.000881319	0.0156378	3.2836	1.71528
COL7A1	594.796	1.07076e-13	9.43666e-12	3.28031	1.71383
EFCAB4B	32.3347	0.00226803	0.0343426	3.26814	1.70847
GPR68	56.8054	0.000178976	0.0038618	3.25095	1.70086
LIF	46.2157	0.000284131	0.00583219	3.24882	1.69991
ELN	2003.45	2.54166e-16	2.79985e-14	3.24784	1.69948
CARD6	59.5625	8.10852e-05	0.00191747	3.24496	1.6982
PKIG	167.877	9.07959e-08	3.85926e-06	3.23428	1.69344
COL6A1	5344.63	1.63203e-17	1.97925e-15	3.21007	1.6826
HK2	430.936	8.32027e-15	8.33225e-13	3.13442	1.6482
NREP	3208.97	1.23147e-29	3.01458e-27	3.11648	1.63992
H2AFY2	47.9613	0.000555218	0.0103811	3.11522	1.63933
MLPH	185.097	2.7921e-08	1.34214e-06	3.10926	1.63657
FAM20C	412.761	2.7699e-10	1.73532e-08	3.1012	1.63283
EPB41L3	181.769	7.02783e-08	3.10705e-06	3.08045	1.62314
ITGA8	262.347	1.04086e-08	5.41699e-07	3.06894	1.61774
MYO1D	1617.63	9.24292e-22	1.56644e-19	3.06402	1.61543
PODN	370.165	4.06214e-11	2.78225e-09	3.06337	1.61512
GDNF	140.852	6.31492e-08	2.82017e-06	3.03727	1.60278
COMP	465.857	2.95408e-08	1.41485e-06	3.02848	1.59859
CYP1B1	630.767	4.96521e-11	3.34476e-09	3.0283	1.59851
FBLN1	877.226	1.44228e-13	1.26262e-11	3.00839	1.58899
IL6	91.3558	1.14683e-05	0.000333919	2.99283	1.58151
ACKR3	111.878	1.53011e-06	5.32278e-05	2.99142	1.58083
AQP1	73.0007	4.14094e-05	0.00104464	2.987	1.5787
MEGF6	218.903	1.06328e-07	4.46205e-06	2.97434	1.57257
PARP8	38.4886	0.00228941	0.0345871	2.96618	1.56861
AKR1C2	78.5822	0.00030572	0.00619833	2.96014	1.56566
ITIH5	396.83	2.17334e-13	1.80688e-11	2.95392	1.56263
ZNF385D	44.4474	0.00225627	0.0342621	2.95024	1.56083
KRT18	52.3359	0.00140203	0.0230679	2.93266	1.55221
TP53I11	461.248	1.8806e-13	1.59356e-11	2.92059	1.54626
PNMA2	37.0985	0.00348727	0.0479751	2.91953	1.54574
SLCO3A1	45.487	0.00106074	0.0183533	2.88547	1.52881
AEBP1	1858.19	2.08085e-16	2.35101e-14	2.8789	1.52552
PDGFRB	2287.35	1.25485e-20	1.97475e-18	2.86838	1.52023
C1S	989.945	4.92224e-20	7.3109e-18	2.85709	1.51455
STARD5	84.7501	3.51574e-05	0.000907707	2.85576	1.51388
SEMA5A	857.363	1.28367e-09	7.31416e-08	2.85372	1.51284
QPRT	67.7067	0.000272176	0.00561295	2.85366	1.51281
NDRG1	825.556	3.43241e-18	4.36279e-16	2.82156	1.49649
STEAP1	183.812	2.07308e-07	8.22944e-06	2.81218	1.49169
ADAMTSL4	223.798	3.10032e-08	1.46368e-06	2.81206	1.49163
LRRC16A	49.2517	0.00128636	0.0216341	2.79704	1.4839
WASF3	251.386	3.81946e-08	1.75311e-06	2.77681	1.47343
FBXO32	840.872	1.60378e-15	1.70971e-13	2.76103	1.4652
SLC27A1	104.917	6.2556e-05	0.0015173	2.73682	1.4525
A4GALT	46.863	0.00333459	0.0464978	2.73627	1.45221
ADIRF	184.735	0.00178457	0.0282518	2.73507	1.45158
PORCN	52.1792	0.00225753	0.0342621	2.73091	1.44938
FCGRT	127.368	0.00035821	0.00714205	2.72291	1.44515
STC1	79.1566	0.000153638	0.00335693	2.70817	1.43732
LPXN	834.098	1.5826e-13	1.36482e-11	2.69991	1.43291
CRISPLD2	602.719	2.07641e-13	1.74829e-11	2.6908	1.42803
COL16A1	684.935	4.60134e-12	3.41714e-10	2.68009	1.42228
ANKH	322.245	1.57347e-10	1.01462e-08	2.62579	1.39275
SERPINF1	385.867	1.27169e-08	6.54105e-07	2.62173	1.39052
HTRA3	54.3666	0.00265033	0.0389236	2.60336	1.38037
SLC38A5	201.149	1.18334e-06	4.23918e-05	2.60111	1.37913
PLEC	1034.99	1.21396e-08	6.26848e-07	2.59005	1.37298
HLA-DPB1	54.7233	0.00295214	0.0424177	2.58661	1.37106
GPX1	221.143	0.00132811	0.022137	2.57957	1.36713
CTHRC1	717.637	2.00622e-12	1.54188e-10	2.57824	1.36639
NUPR1	794.655	3.07683e-05	0.000808599	2.57295	1.36342
C16orf45	668.435	8.95029e-14	7.99418e-12	2.56657	1.35984
SLIT2	1066.97	3.04347e-10	1.88881e-08	2.56024	1.35628
CFH	325.516	8.7882e-10	5.11768e-08	2.55204	1.35165
IER3	250.619	1.84378e-06	6.31423e-05	2.54226	1.34611
SPHK1	204.768	9.90145e-05	0.0022763	2.53882	1.34416
TSHZ2	62.5533	0.00288898	0.0417474	2.53048	1.33941
PTGIS	149.401	4.60724e-06	0.000147109	2.53001	1.33914
GPNMB	3165.05	2.98862e-21	4.93831e-19	2.52841	1.33823
OGFR	69.938	0.00181131	0.0285724	2.52647	1.33712
FZD4	136.934	2.1073e-05	0.000580342	2.52065	1.3338
KCTD4	49.9635	0.00327788	0.0460259	2.51113	1.32833
ACSS3	64.8715	0.00108031	0.01856	2.50998	1.32768
PDE7B	124.876	1.86527e-05	0.000523502	2.49663	1.31998
KIAA1644	64.1599	0.00207382	0.0319137	2.47982	1.31024
LACC1	155.741	6.41222e-05	0.0015496	2.47702	1.30861
GPR137B	118.046	3.02472e-05	0.00080277	2.46978	1.30438
FTH1P8	283.354	1.29621e-05	0.000374936	2.46804	1.30337
CHST11	101.488	0.000107231	0.00243136	2.45872	1.29791
GRN	1003.79	5.21361e-08	2.36834e-06	2.45845	1.29775
BEX4	83.7422	0.000324704	0.00653313	2.45745	1.29716
NBL1	1253.66	8.60281e-08	3.70425e-06	2.44584	1.29033
CDH13	971.856	1.07081e-13	9.43666e-12	2.4391	1.28635
RIN3	138.362	3.50411e-05	0.000907357	2.42825	1.27992
CTB-63M22.1	312.762	0.000483741	0.00925408	2.42645	1.27885
NOTCH3	190.782	3.70814e-06	0.000120142	2.42572	1.27841
TGFBR3	251.855	1.93783e-05	0.000540425	2.4225	1.2765
UAP1L1	273.104	7.44221e-08	3.26839e-06	2.41773	1.27365
GFRA1	198.755	2.55027e-06	8.5347e-05	2.41419	1.27154
TNFAIP3	60.9072	0.00254111	0.0376159	2.40618	1.26675
COL18A1	263.643	2.36562e-05	0.000646098	2.3997	1.26285
HSD3B7	141.983	0.000394607	0.00777394	2.39331	1.25901
SCN9A	105.58	0.00163116	0.0261045	2.39002	1.25702
DAPK2	57.8089	0.0030521	0.0433359	2.38804	1.25583
SYNPO2	897.033	9.77287e-06	0.000290963	2.37843	1.25001
MAN1A1	353.711	2.15705e-05	0.000592808	2.36618	1.24256
EGFR	734.381	1.97301e-07	7.86514e-06	2.3603	1.23897
SQRDL	165.724	0.000118298	0.00265498	2.35988	1.23871
RPL18A	502.574	0.000567964	0.0105894	2.35934	1.23838
HMGA1	956.107	3.65962e-07	1.39816e-05	2.35502	1.23574
GLTSCR2	94.3813	0.00227094	0.0343474	2.34766	1.23123
ANGPTL2	340.4	2.38935e-08	1.16981e-06	2.3413	1.22731
POU2F2	89.5473	0.00051068	0.00969925	2.34128	1.2273
BTBD2	83.149	0.00310622	0.044057	2.32831	1.21928
FTLP3	588.489	3.09582e-05	0.000811976	2.32551	1.21755
ITGB3	92.2727	0.00301469	0.0429417	2.30324	1.20367
PEAR1	82.7487	0.00095921	0.0167722	2.30265	1.20329
CDC42EP2	107.442	0.00127838	0.0215547	2.29971	1.20145
FTH1P7	155.974	0.000554798	0.0103811	2.29871	1.20082
DNM1	85.0811	0.000821397	0.0148132	2.29634	1.19934
PMEPA1	202.474	3.06914e-06	0.000100672	2.29249	1.19692
LRIG1	72.1138	0.00199109	0.03082	2.29128	1.19615
THRB	123.411	0.000630191	0.0116526	2.2912	1.1961
SEMA3D	194.775	0.00288656	0.0417474	2.29025	1.1955
NPEPL1	78.0706	0.00328476	0.0460458	2.28635	1.19305
CPS1	81.4669	0.00213386	0.0327613	2.2861	1.19289
RP4-555D20.2	312.51	1.88067e-07	7.54942e-06	2.27939	1.18865
RPS6KA2	760.51	9.23793e-10	5.35598e-08	2.27919	1.18852
ABCA1	301.827	0.00063854	0.0117725	2.27814	1.18786
NGF	102.558	0.00265301	0.0389236	2.27799	1.18776
TMEM119	931.559	9.43508e-11	6.20509e-09	2.27645	1.18678
SIPA1L2	126.501	0.000507756	0.0096576	2.27218	1.18408
PPAP2B	1901.08	9.80449e-16	1.07112e-13	2.27082	1.18321
TMEM45A	272.01	5.76103e-07	2.14521e-05	2.26979	1.18256
FAP	1585.25	1.80185e-14	1.72599e-12	2.26082	1.17684
FST	548.376	7.23622e-08	3.18852e-06	2.25626	1.17393
SLC25A6	821.698	1.61498e-05	0.00045714	2.25343	1.17212
PTGS1	444.767	2.61072e-09	1.44398e-07	2.24888	1.16921
NFATC4	448.48	4.42141e-07	1.6699e-05	2.24252	1.16512
BAALC	169.481	4.34426e-05	0.00109384	2.24217	1.1649
VASN	173.851	0.00326386	0.045899	2.21732	1.14882
EIF4E3	86.3586	0.00179596	0.0283981	2.21179	1.14522
RP11-475C16.1	1305.64	8.95638e-05	0.00208526	2.20002	1.13751
EIF3CL	553.172	1.84309e-07	7.42801e-06	2.19718	1.13566
RP11-383H13.1	130.593	0.000325539	0.00653997	2.18765	1.12938
ABTB1	90.0737	0.00240174	0.0359147	2.18311	1.12639
GAS7	138.838	0.000207254	0.00440464	2.17849	1.12333
PFKP	503.208	1.11828e-06	4.01701e-05	2.17821	1.12314
SOCS3	258.883	3.83271e-06	0.000123572	2.17035	1.11793
SNED1	167.775	6.33017e-05	0.00153257	2.1676	1.1161
BSG	1151	2.86404e-05	0.000772647	2.16349	1.11336
SNX9	775.22	1.27225e-09	7.31145e-08	2.16307	1.11308
SH3GL1	368.193	6.89255e-05	0.00165359	2.15847	1.11001
NFKBIA	182.139	5.21596e-05	0.00129849	2.15685	1.10892
VDR	362.185	1.45826e-07	5.9496e-06	2.15157	1.10539
RGAG4	111.369	0.000526511	0.00994279	2.14731	1.10253
CDC42EP1	182.231	0.00249471	0.0370535	2.14674	1.10215
CAPG	711.793	2.94207e-05	0.000784099	2.14565	1.10142
FTH1P11	243.085	0.00108111	0.01856	2.14423	1.10046
STC2	3341.73	2.00555e-14	1.89367e-12	2.13968	1.0974
LOXL3	232.47	3.69118e-05	0.000940149	2.13552	1.09458
FASN	172.446	0.0013344	0.0221879	2.13327	1.09306
SERPING1	360.331	3.85596e-06	0.000124019	2.1275	1.08916
CTSC	536.105	1.16189e-07	4.84513e-06	2.1193	1.08359
EVL	111.592	0.00106743	0.0184002	2.10956	1.07695
DAAM2	329.071	6.29e-06	0.000196103	2.10818	1.076
ENPP2	1107.03	5.86675e-10	3.50917e-08	2.1033	1.07266
ZNF521	191.81	0.000123255	0.00275222	2.10265	1.07221
TNC	9497.28	1.64274e-09	9.21573e-08	2.10227	1.07195
PCDHGB7	121.469	0.000678946	0.0124653	2.09379	1.06611
SCRN1	995.559	2.23532e-07	8.76817e-06	2.09197	1.06486
RPL13AP5	2626.48	5.82728e-05	0.0014318	2.08769	1.06191
INSIG1	457.312	9.35542e-08	3.96376e-06	2.08573	1.06055
PROS1	165.315	0.000122444	0.00273872	2.06686	1.04744
CORO1B	155.08	0.00335986	0.0467184	2.06321	1.04489
PFKL	247.663	0.000465644	0.00898591	2.06141	1.04363
ANPEP	5432.22	7.02987e-11	4.64639e-09	2.05617	1.03996
AKAP12	511.62	0.000145631	0.00320315	2.03657	1.02614
DAB2IP	158.455	0.000324173	0.00653239	2.03631	1.02596
ITPR3	345.16	7.44686e-05	0.00177369	2.03531	1.02525
FEZ1	164.272	0.000498152	0.00950226	2.0293	1.02098
RNH1	1052.33	2.38152e-05	0.000649099	2.02664	1.01909
FTH1P10	508.48	8.23219e-05	0.00193632	2.02534	1.01817
ZNF395	229.685	2.90617e-05	0.000777666	2.02179	1.01563
ZYX	1011.52	1.87448e-05	0.000524974	2.02141	1.01536
MMP2	16532.2	6.38109e-10	3.79963e-08	2.00907	1.00653
LITAF	366.958	1.97069e-06	6.69681e-05	2.00219	1.00158
KLF4	360.929	8.21642e-06	0.000249685	2.00037	1.00027
PML	193.895	0.000283423	0.00582671	1.99931	0.999501
CCBE1	1258.5	7.59543e-09	4.03229e-07	1.99908	0.999338
GLRB	111.615	0.00200574	0.0310105	1.9832	0.98783
C1R	537.787	2.87694e-07	1.11854e-05	1.98285	0.987575
ABHD4	323.843	6.97113e-06	0.000214805	1.97852	0.984423
FKBP9L	117.244	0.00181123	0.0285724	1.97798	0.984026
PACS2	124.386	0.00279332	0.0406662	1.9712	0.979078
NOV	103.986	0.00287265	0.0416834	1.96996	0.978163
LONP1	305.239	0.000269104	0.00555827	1.96919	0.977603
TKT	936.319	3.4081e-05	0.000886844	1.95888	0.970031
AOX1	257.323	7.98789e-05	0.00189572	1.95749	0.969008
RPL13A	2025.14	0.000391267	0.00771963	1.95216	0.965074
IL1R1	657.562	3.35148e-05	0.00087383	1.94605	0.960547
LINC00969	126.419	0.00152703	0.0248288	1.9381	0.954641
CBS	310.102	0.000248807	0.00520409	1.93529	0.952549
FAM21A	438.727	1.49199e-05	0.000424142	1.93201	0.950106
SVEP1	316.183	0.000324056	0.00653239	1.92916	0.947974
SDC3	1023.23	1.64741e-08	8.18688e-07	1.9203	0.941335
CALHM2	232.218	0.000478603	0.00916906	1.91396	0.93656
RASSF2	122.037	0.00289285	0.0417474	1.91331	0.936069
LAMA4	2657.6	5.64348e-08	2.54612e-06	1.91298	0.93582
RCN3	780.964	0.00157629	0.0254825	1.91273	0.935634
HS6ST1	157.982	0.00125354	0.0211629	1.9103	0.933798
EHD3	443.674	3.04634e-06	0.000100173	1.90832	0.932305
SH3D19	719.179	8.02618e-05	0.0019014	1.90068	0.926513
ALDH1A3	486.08	5.58308e-05	0.00137692	1.89861	0.92494
P4HA3	300.602	5.45672e-05	0.00135079	1.89405	0.921477
PAPPA	557.351	0.00158222	0.0255377	1.88461	0.914264
MAN2B1	218.438	0.00102108	0.0177779	1.88403	0.913826
GREM2	968.178	3.72295e-08	1.72076e-06	1.88349	0.913409
MYC	414.125	8.4841e-05	0.0019885	1.87508	0.906949
HSPB6	319.099	0.00311904	0.0441914	1.87403	0.906148
YBX1P10	520.739	0.00162001	0.025989	1.87311	0.905437
UBXN6	212.713	0.00348118	0.0479751	1.86916	0.902389
FKBP8	524.704	0.00216458	0.0330793	1.86344	0.897965
MXD4	267.396	0.000476905	0.0091498	1.86223	0.897028
WNT5B	1190.13	2.74282e-05	0.000741459	1.86212	0.896943
ABLIM3	499.811	1.79172e-06	6.15189e-05	1.86172	0.896637
PARVB	273.248	0.00135934	0.0225177	1.85325	0.890054
CTB-89H12.4	329.6	0.00117477	0.0200119	1.85218	0.889221
RBPMS	176.825	0.0023521	0.0353328	1.84577	0.884222
AC011737.2	448.299	0.00254449	0.0376237	1.84219	0.881424
TNFAIP2	174.777	0.00129832	0.0218075	1.83821	0.878299
TRIOBP	310.401	0.000297795	0.00604692	1.83742	0.877683
SMYD3	480.74	4.64616e-05	0.00116321	1.8362	0.876727
NUCB1	1118.33	0.000129421	0.00287532	1.83175	0.873219
MKNK2	286.534	0.000517352	0.00979782	1.8299	0.871765
TRIP10	270.345	0.000268891	0.00555827	1.82811	0.870349
FLCN	214.735	0.000468921	0.0090228	1.82056	0.864382
RASA3	369.296	6.22253e-05	0.00151205	1.81162	0.857282
PLCD3	230.451	0.00187583	0.0293451	1.80858	0.854854
AHRR	275.873	0.000408885	0.0080077	1.80829	0.854626
SQSTM1	1652.57	1.4621e-05	0.000416542	1.80134	0.849071
HLA-A	878.188	0.000940806	0.0164722	1.80018	0.848137
EEF1A1P4	234.574	0.00132966	0.022137	1.79621	0.844954
SPOCK1	3280.58	1.78456e-05	0.000501916	1.79585	0.84467
MAP2K2	251.952	0.00298559	0.0427127	1.79519	0.84414
FAM180A	517.862	0.000109888	0.00247885	1.79315	0.842497
GABBR2	288.163	0.000384149	0.00761329	1.78946	0.839525
CTSF	280.543	0.0010221	0.0177779	1.78787	0.838239
LIMK1	235.61	0.00176611	0.027993	1.78697	0.837516
ARL4C	216.038	0.000614649	0.0113956	1.78641	0.837067
RAB13	493.029	0.000790399	0.014352	1.78584	0.836602
ARMC9	326.666	9.98471e-05	0.00229146	1.78415	0.835233
FTSJ1	262.018	0.00204008	0.0314678	1.78125	0.832887
MMP14	5082.51	3.08149e-08	1.46001e-06	1.77541	0.828149
NID2	474.386	0.000338175	0.00676298	1.77399	0.826996
WDR45	289.727	0.00299123	0.042735	1.77009	0.823823
ZFP36	490.246	0.000516565	0.00979694	1.76992	0.823681
DDIT4	372.974	0.000531412	0.010021	1.75967	0.815307
DKK3	6643.07	6.57082e-07	2.42625e-05	1.75671	0.812873
RPS2	1926.66	0.00280016	0.0406762	1.75666	0.812834
CYB5R3	1735.14	8.21224e-05	0.00193507	1.75412	0.810747
YBX1P1	1016.75	0.000285659	0.00585446	1.74776	0.80551
2023-09-09	1151.78	3.60408e-05	0.000923301	1.74394	0.802348
INHBA	826.521	0.00297872	0.0427069	1.74183	0.800602
RGMB	3964.11	1.53712e-08	7.77212e-07	1.74078	0.799735
ZBTB47	297.254	0.000551596	0.0103426	1.74071	0.799676
ALPK2	1817.58	1.26866e-05	0.000367771	1.73675	0.796389
EIF3C	1834.41	1.2027e-07	4.99954e-06	1.73273	0.793049
MIDN	194.174	0.00358609	0.0490729	1.7315	0.79202
AP2A2	352.55	0.000702031	0.0128179	1.73026	0.790992
MN1	178.673	0.00294486	0.0423592	1.72619	0.787587
EHD2	1442.36	3.33223e-05	0.000870528	1.7249	0.786516
IL20RB	283.683	0.000784985	0.0142733	1.72247	0.78448
SYNJ2	777.395	0.000144338	0.00318	1.72101	0.783259
HAS2	1435.36	2.28691e-05	0.000625894	1.71576	0.778846
UNC5B	471.217	0.000117371	0.00263864	1.70831	0.772568
MICAL2	2116.23	0.000105018	0.00238529	1.70315	0.768203
ECE1	825.651	7.7467e-05	0.00184179	1.7018	0.767059
PSAP	6542.01	1.44065e-06	5.0649e-05	1.69455	0.7609
EMX2	217.46	0.00182253	0.0287151	1.69401	0.760439
HSPG2	1513.82	0.000891198	0.0157919	1.69254	0.759192
ZCCHC24	575.521	0.000151004	0.00331031	1.6896	0.756686
EEF2	5404.1	1.93033e-05	0.000539473	1.67622	0.745208
COL1A1	54155.7	3.04631e-05	0.000803777	1.67128	0.74095
ITGBL1	3140.36	1.64776e-06	5.68713e-05	1.66523	0.735721
EEF1A1P13	423.275	0.00263158	0.0387382	1.66417	0.734807
COL5A1	6841.46	6.44247e-05	0.00155407	1.65499	0.72682
EEF1A1P6	2495.71	6.18221e-05	0.00151058	1.64845	0.721109
VAT1	2426.56	4.96908e-05	0.00123936	1.639	0.712819
PLAT	414.611	0.00037133	0.00739249	1.63843	0.71231
DCN	7203.27	6.03688e-07	2.24161e-05	1.63435	0.708719
XPC	330.705	0.00238891	0.0357633	1.62927	0.704227
FOSL1	570.649	0.00136831	0.022638	1.62672	0.701967
MTSS1L	462.235	0.000838364	0.0149761	1.62425	0.699775
APLP2	7866.58	8.81081e-06	0.000265914	1.61878	0.694903
APCDD1L	376.047	0.00104825	0.0181609	1.61833	0.694505
FGF14	276.752	0.00273043	0.0398411	1.61807	0.69427
LMNA	2515.25	0.001418	0.0232274	1.60463	0.682244
IFI16	795.125	8.51861e-05	0.00199305	1.59768	0.675975
EFTUD1	264.518	0.00343887	0.047501	1.59505	0.673603
UCK2	391.487	0.00120712	0.0204576	1.59286	0.671617
NLRP1	301.111	0.00325349	0.0458018	1.58898	0.668097
RP11-572C15.6	2018.35	3.99455e-05	0.00100964	1.58812	0.66732
TPT1	10913.8	0.0016575	0.026494	1.58589	0.665291
BMP1	476.16	0.00196666	0.0305132	1.58572	0.665138
MOXD1	1156.86	3.50752e-05	0.000907357	1.58369	0.663287
YBX3	579.662	0.00138121	0.0227981	1.57773	0.657852
NR2F2	410.187	0.00215863	0.0330265	1.57726	0.657424
ZFP36L2	482.113	0.000630277	0.0116526	1.56895	0.649799
ENG	1068.57	0.000832887	0.0149186	1.56516	0.646314
ARHGEF2	922.397	0.000192322	0.00412043	1.56418	0.645411
MVP	1101.35	0.000969658	0.0169102	1.55758	0.639307
HTRA1	4701.07	0.00086379	0.015368	1.55607	0.637902
LRRC15	4536.26	6.67202e-05	0.00160359	1.55437	0.636332
ZFP36L1	1464.31	3.79982e-05	0.000964105	1.55027	0.632523
PLCB4	718.081	0.00216779	0.0330901	1.54792	0.630333
HSPB7	1064.09	0.00128603	0.0216341	1.53913	0.622117
TBC1D9B	600.736	0.0025045	0.0371571	1.53864	0.621654
FAM129B	2029.2	0.00038207	0.00759487	1.52449	0.608327
COL3A1	23941.6	3.12516e-05	0.000818048	1.50703	0.591707
STK24	600.633	0.00189782	0.0295916	1.49485	0.580001
LAMB2	2938.69	0.000533439	0.0100306	1.49105	0.576331
CTSB	7639.86	0.000931786	0.0163576	1.479	0.56462
ADAMTS2	1845.64	0.000179082	0.0038618	1.47567	0.561374
TUSC3	610.727	0.00304811	0.0433258	1.47372	0.559467
LTBP2	8086.93	0.00142358	0.0232899	1.44084	0.526906
EGR1	2302.41	0.000501763	0.00955736	1.43515	0.521197
SERPINE2	16711.3	0.000288769	0.00590903	1.42862	0.514625
PRSS23	6387.95	0.000659898	0.0121493	1.42818	0.51418
EXT1	2276.66	0.000825788	0.0148518	1.41506	0.500863
ADAMTS1	1700.71	0.00226797	0.0343426	1.4127	0.498453
MPRIP	1694.11	0.0034818	0.0479751	1.40884	0.494512
CAP1	5588.32	0.00183475	0.0288732	0.749576	-0.415852
HSP90AA1	10021.2	0.00243367	0.0362691	0.747884	-0.419114
PRNP	3409.4	0.00259391	0.0382261	0.747323	-0.420196
MPZL1	1530.22	0.00343361	0.047478	0.7291	-0.455812
PGRMC2	1403.71	0.00289701	0.0417617	0.727008	-0.459957
OLFML3	1696.91	0.00206825	0.0318651	0.724837	-0.464272
HMGB1	2751.52	0.00173956	0.0276053	0.722439	-0.469052
SDC4	1819.75	0.00321312	0.0452817	0.713479	-0.487057
CD44	10739	0.000389952	0.00770519	0.710147	-0.493811
STARD7	1029.71	0.00215242	0.0329696	0.7084	-0.497364
RP11-166D19.1	1479.78	0.00186486	0.0292626	0.70729	-0.499627
PRC1	1073.41	0.00336101	0.0467184	0.703316	-0.507754
SCARB2	2383.34	0.00117291	0.0200061	0.700629	-0.513278
HYOU1	1427.63	0.00279838	0.0406762	0.700493	-0.513557
CBX1	1268.06	0.00102657	0.0178087	0.700058	-0.514454
SRSF3	2150.84	0.00222875	0.0339422	0.700008	-0.514556
HSPA5	9988.1	0.000835543	0.0149459	0.695332	-0.524227
TIMM17A	1027.65	0.00341802	0.047312	0.691143	-0.532944
SSR1	2199.99	0.000904692	0.0159668	0.690887	-0.533479
H1F0	1057.89	0.00138509	0.0228298	0.687176	-0.541248
ANXA2P2	22210.3	0.000447135	0.00865484	0.686563	-0.542537
YWHAG	2815.97	0.00288993	0.0417474	0.684779	-0.54629
GPR176	1302.05	0.000471815	0.00906529	0.684273	-0.547355
MRAS	733.054	0.00220938	0.033686	0.684169	-0.547575
RAB3B	2577.68	0.00329932	0.0461521	0.683877	-0.548191
NOMO3	570.923	0.00349816	0.0480688	0.683846	-0.548256
ID2	943.779	0.00187949	0.0293676	0.683659	-0.548651
SH2D4A	680.264	0.00293488	0.0422617	0.682919	-0.550213
SSR3	4246.48	7.32401e-05	0.00175074	0.677994	-0.560655
ZFAND5	1532.72	0.000297348	0.00604692	0.677441	-0.561833
MT-ATP8	2390.61	0.000901457	0.0159523	0.677385	-0.561951
HMGB2	1126.89	0.00195371	0.0303837	0.676225	-0.564425
SH3BGRL	1040.88	0.00334171	0.046548	0.674153	-0.568852
ANKRD13A	1575.85	0.00120016	0.0203657	0.672031	-0.5734
HNRNPA3	1512.03	0.000760035	0.0138578	0.671166	-0.575258
VCL	3858.81	0.00162205	0.0259902	0.670019	-0.577726
VMP1	1348.73	0.000831604	0.0149158	0.669749	-0.578308
P4HA1	2208.09	8.99063e-05	0.00208526	0.666127	-0.586132
SCOC	780.208	0.00352174	0.0482924	0.665141	-0.588268
CALD1	14402.1	0.00157687	0.0254825	0.664687	-0.589252
NUSAP1	553.114	0.00231961	0.0349237	0.664248	-0.590207
RACGAP1	927.844	0.000587337	0.0109198	0.661523	-0.596136
CDK2	415.956	0.00297362	0.04268	0.660603	-0.598145
TMEM167A	1145.02	0.001586	0.0255675	0.660445	-0.59849
SSTR1	450.227	0.00255612	0.0377113	0.657858	-0.604152
COL8A1	8321.97	0.000439469	0.00855572	0.65727	-0.605441
ANXA1	11436.9	3.45674e-05	0.000897734	0.657131	-0.605746
FLNB	2059.45	0.00130539	0.0218984	0.653387	-0.61399
PLXND1	690.832	0.00149637	0.0243602	0.652804	-0.615279
NLN	433.894	0.00318928	0.0450417	0.651749	-0.617613
AJUBA	534.817	0.000939353	0.0164686	0.651735	-0.617643
NPTN	1542.89	6.21091e-05	0.00151205	0.650733	-0.619862
KIF23	771.445	0.000444215	0.00862274	0.650051	-0.621376
LGMN	619.961	0.00166197	0.0265333	0.647734	-0.626527
STMN1	1840.49	0.00132179	0.0220798	0.64721	-0.627693
RAP1B	1372.58	0.000162909	0.00355069	0.645276	-0.632013
CKAP2	860.372	0.00132288	0.0220798	0.645095	-0.632415
SWAP70	1090.31	0.000904162	0.0159668	0.644815	-0.633043
OSBPL3	623.16	0.00270919	0.0396159	0.642981	-0.637151
AMD1	756.272	0.00118359	0.0201363	0.642832	-0.637487
LRRFIP2	1096.42	0.000114634	0.00258151	0.641662	-0.640116
MMP3	8212.67	0.000295422	0.00602227	0.639926	-0.644022
AURKA	441.682	0.00106243	0.0183586	0.639242	-0.645566
CAMK2D	990.05	0.00300202	0.0428087	0.638985	-0.646145
NPC1	402.631	0.00191928	0.0298833	0.638483	-0.64728
TAF13	765.445	0.00235778	0.0353373	0.638106	-0.648132
CDC42EP3	2896.53	1.40415e-05	0.000402634	0.637025	-0.650579
ZWILCH	422.154	0.00331999	0.0463432	0.63665	-0.651428
TXNRD1	4121.45	0.000102445	0.00233487	0.634683	-0.655891
UAP1	1909.32	1.31651e-05	0.000379977	0.634459	-0.656402
TOM1L2	518.905	0.000925217	0.0162639	0.633279	-0.659087
ANLN	1584.92	0.00315982	0.0447212	0.633226	-0.659207
NEAT1	8838.48	0.000466591	0.00899105	0.632881	-0.659993
MLEC	2521.17	3.74144e-05	0.000951116	0.628523	-0.669963
C12orf23	1582.23	0.00166898	0.0266131	0.62785	-0.671508
TSPYL4	394.506	0.00331721	0.0463432	0.627239	-0.672913
LRRC8D	363.114	0.00124687	0.0210772	0.627213	-0.672973
FAM98A	1582.97	0.000134509	0.00297835	0.626482	-0.674656
MARCKS	3735.21	6.62887e-05	0.00159612	0.62412	-0.680104
BMPER	408.849	0.000925041	0.0162639	0.62398	-0.680428
CCNB1	779.895	0.00131676	0.0220332	0.620369	-0.688803
MGST1	759.995	0.00289016	0.0417474	0.619385	-0.691091
TMEM2	623.053	0.00357086	0.0489152	0.615026	-0.701281
COG6	324.799	0.00138144	0.0227981	0.613476	-0.704921
HERC2P2	532.89	0.000323497	0.00653239	0.613263	-0.705423
KIF20A	547.913	0.000171521	0.00371694	0.612304	-0.707681
PON2	473.714	0.00053257	0.0100286	0.612258	-0.707789
DOCK10	585.953	0.00351728	0.0482813	0.611481	-0.70962
RBMS2	309.447	0.00320248	0.0451799	0.611217	-0.710244
EPG5	1244.6	0.00109699	0.0188083	0.610496	-0.711946
SULF1	8466.03	0.000236356	0.00496723	0.609296	-0.714785
EMP2	451.702	0.000447179	0.00865484	0.607892	-0.718112
DUSP10	414.145	0.00029567	0.00602227	0.607009	-0.720211
EMC1	1137.85	2.03004e-05	0.000561405	0.60677	-0.720777
AC007390.5	307.9	0.00158872	0.0255801	0.606341	-0.721798
PICALM	2595.77	7.10141e-06	0.00021831	0.605858	-0.722948
DAB2	4341.89	2.8293e-06	9.37084e-05	0.604598	-0.725952
IFFO2	322.929	0.0016993	0.0269989	0.604528	-0.726118
FHL1	1088.54	8.10315e-06	0.00024681	0.604012	-0.727352
ARSB	569.617	0.00040619	0.00797834	0.603629	-0.728266
TMEM245	520.951	0.00196586	0.0305132	0.603534	-0.728493
MPP5	467.309	0.00299361	0.042735	0.603119	-0.729484
NTNG1	432.245	0.00026675	0.00554072	0.602344	-0.73134
KATNAL1	708.042	0.00317195	0.0448449	0.602173	-0.73175
ERBB2IP	1450.8	0.00301784	0.0429417	0.601492	-0.733383
CTPS1	525.951	8.9803e-05	0.00208526	0.598941	-0.739514
SDC1	601.559	0.000266997	0.00554072	0.596994	-0.744212
SDC2	1128.98	1.05332e-05	0.000310855	0.596504	-0.745397
SRP9	1285.05	4.38069e-05	0.00110092	0.596264	-0.745976
PPP1R12A	1784.56	0.0018466	0.0290253	0.595587	-0.747615
ODF2	401.759	0.000455976	0.0088122	0.595177	-0.74861
TSPAN13	897.105	9.24226e-06	0.000276411	0.594795	-0.749537
CYCS	1404.53	0.000199565	0.00426179	0.593833	-0.751872
CCNH	290.798	0.00211675	0.0325364	0.593757	-0.752057
ARF4	5332.79	2.88297e-06	9.50373e-05	0.591364	-0.757881
RUNX1T1	268.808	0.00348771	0.0479751	0.591198	-0.758288
MOSPD2	419.883	0.0016818	0.0267852	0.590784	-0.759298
PPME1	347.864	0.000634828	0.0117204	0.590133	-0.760888
ALDH1B1	440.085	0.00012423	0.0027693	0.589844	-0.761595
LUM	10427.2	3.65872e-07	1.39816e-05	0.589142	-0.763313
CNST	661.178	0.000267757	0.00554778	0.588573	-0.764706
FGF7	527.552	0.000419659	0.00819421	0.588456	-0.764993
HERC3	654.037	0.00116882	0.019962	0.587908	-0.766337
TTK	247.558	0.0020259	0.0312855	0.587712	-0.766818
ARRDC4	249.089	0.00230216	0.03474	0.587513	-0.767308
DCBLD2	3908.58	8.27536e-05	0.00194302	0.587	-0.768568
ST3GAL1	393.583	0.000492622	0.00941036	0.581958	-0.781014
RAD23B	4779.53	8.93056e-06	0.000268914	0.581897	-0.781165
RAPH1	758.972	0.00250755	0.0371606	0.580249	-0.785255
MT-ND4L	5769.57	0.000801801	0.0144993	0.579201	-0.787863
ELL2	2678.06	2.17217e-05	0.000595725	0.576274	-0.795174
LIPA	916.153	1.0681e-05	0.000314459	0.575482	-0.797156
DPYSL3	1333.95	6.82823e-07	2.50034e-05	0.575242	-0.797759
THAP9-AS1	288.654	0.000336684	0.00674336	0.573283	-0.802681
WEE1	366.743	0.000292502	0.00597617	0.573205	-0.802876
VEPH1	274.136	0.000852728	0.0151917	0.571437	-0.807334
USP13	243.436	0.00244643	0.0363985	0.570671	-0.80927
TNFRSF10D	953.674	2.7927e-06	9.27555e-05	0.569991	-0.810989
CFL2	1958.09	5.26438e-07	1.97138e-05	0.5693	-0.812739
ARL6IP1	1406.88	7.23421e-07	2.64168e-05	0.568726	-0.814194
PIP4K2C	190.749	0.00156601	0.025369	0.568603	-0.814505
DEPDC1	326.341	0.00140707	0.0231056	0.56675	-0.819216
PTTG1IP	2568.47	4.44005e-08	2.0309e-06	0.566452	-0.819975
AIG1	227.183	0.00107854	0.01856	0.566019	-0.821078
PDLIM5	851.702	0.00022614	0.0047718	0.565977	-0.821185
GLT8D2	446.627	3.63457e-05	0.000929311	0.565708	-0.821871
ATP10D	313.301	0.00255197	0.0376921	0.564673	-0.824514
RHOBTB3	635.335	0.00115597	0.0197682	0.564121	-0.825923
GLUL	1122.64	3.32263e-07	1.2768e-05	0.563893	-0.826508
EFNB2	315.734	0.000823153	0.0148246	0.563723	-0.82694
NCEH1	683.179	7.43245e-05	0.00177346	0.563559	-0.82736
ITGA11	3509.63	2.40034e-06	8.05332e-05	0.562826	-0.829238
CBWD1	157.463	0.00327986	0.0460259	0.562751	-0.82943
CEP55	434.126	0.000259758	0.00540747	0.562745	-0.829447
TLE4	336.68	0.000234246	0.00493072	0.562679	-0.829616
NDFIP2	406.075	0.000426504	0.00831557	0.561552	-0.832508
CITED2	2067.13	1.50112e-07	6.10565e-06	0.561105	-0.833657
CH25H	310.774	0.000417167	0.0081576	0.559697	-0.837282
ATP6V1G2-DDX39B	415.063	0.000203307	0.00432773	0.559265	-0.838397
NEGR1	346.353	0.00102542	0.0178087	0.557609	-0.842674
RB1	549.109	0.00119714	0.0203407	0.555317	-0.848616
CCDC14	735.313	0.000242971	0.00509815	0.554444	-0.850885
FSTL3	478.357	8.6107e-05	0.00201104	0.55268	-0.855483
GGH	240.259	0.000699984	0.0127982	0.552319	-0.856427
MALL	243.722	0.000563826	0.0105271	0.550813	-0.860365
BACE2	497.058	6.35203e-06	0.000197547	0.549565	-0.863639
NABP1	1059.11	2.55404e-05	0.000694688	0.548813	-0.865613
SERTAD2	730.719	2.94178e-05	0.000784099	0.548567	-0.86626
PRPS1	2545.99	5.48844e-08	2.48465e-06	0.546815	-0.870875
VEGFC	710.41	4.78499e-05	0.0011957	0.546683	-0.871225
PCDH18	1893.45	0.000149027	0.00327241	0.54635	-0.872103
NXPE3	471.12	0.000163969	0.00355912	0.545321	-0.874822
CAP2	530.381	6.22159e-05	0.00151205	0.545311	-0.874848
LRP11	438.874	2.00897e-05	0.000556741	0.544309	-0.877501
TES	573.247	8.7268e-06	0.000263981	0.542281	-0.882887
MAPK8	367.244	2.70667e-05	0.000734692	0.540157	-0.888549
FGF5	745.357	7.0303e-05	0.00168358	0.539159	-0.891216
ARSJ	538.285	5.24461e-05	0.00130317	0.53803	-0.894242
SUCO	439.52	0.000673063	0.0123744	0.537909	-0.894565
MYO10	746.11	0.000100348	0.00229896	0.536711	-0.897782
DLG1	706.295	3.56118e-05	0.000915862	0.533314	-0.906944
ENPP1	911.97	1.2366e-06	4.41802e-05	0.533108	-0.907501
AC017048.3	260.542	0.00241725	0.036065	0.53301	-0.907764
AP1S2	467.194	3.82385e-05	0.000968342	0.532848	-0.908203
PSG5	4317.95	1.15733e-07	4.84139e-06	0.531051	-0.913079
SNHG3	506.965	0.000209184	0.00443852	0.530613	-0.914269
STEAP3	256.499	9.07695e-05	0.00210137	0.528655	-0.919602
SCIN	171.457	0.00235213	0.0353328	0.528436	-0.920198
FAS	877.09	8.86368e-08	3.80419e-06	0.52765	-0.922348
ANP32E	757.45	0.000126104	0.00280635	0.523928	-0.93256
LMO4	457.092	2.89368e-05	0.000775893	0.523729	-0.933109
JPH2	256.256	0.000136609	0.00301979	0.522942	-0.935276
NRIP1	296.35	0.00341803	0.047312	0.521611	-0.938955
APC	555.4	0.00082748	0.014862	0.518771	-0.946831
ITGA6	648.74	3.04379e-05	0.000803777	0.517056	-0.951607
ITGA2	372.887	0.00143733	0.0234858	0.516897	-0.952051
EDN1	208.104	0.000120701	0.00270431	0.515864	-0.954937
SGTB	491.926	0.000226335	0.0047718	0.513482	-0.961614
CRIM1	8578.88	2.61189e-06	8.71883e-05	0.51339	-0.961872
TEAD1	2634.16	0.000257756	0.00538274	0.513264	-0.962227
XYLT1	2081.23	1.4016e-05	0.000402634	0.511736	-0.966529
NRIP3	128.859	0.00131599	0.0220332	0.5096	-0.972563
ATP10A	335.277	9.68313e-06	0.000288942	0.508447	-0.975831
TIMP3	21610	7.95335e-14	7.15207e-12	0.508257	-0.976371
PLOD2	1851.72	6.41978e-06	0.000198743	0.505162	-0.985181
FMNL2	241.372	0.00134423	0.0222954	0.503791	-0.989104
CSPG4	709.551	3.92662e-07	1.49585e-05	0.503299	-0.990512
DCHS1	117.412	0.00339755	0.0471339	0.502728	-0.99215
ACTA2	5819.79	1.28038e-07	5.2563e-06	0.502615	-0.992474
MGAT5	508.8	2.73524e-05	0.000740925	0.500755	-0.997823
TSC22D2	383.988	7.50817e-06	0.000229216	0.500337	-0.999028
CCDC71L	366.921	2.33215e-06	7.84444e-05	0.49939	-1.00176
PFN2	1199.71	2.09621e-10	1.31952e-08	0.499242	-1.00219
ADM	1086.31	5.16499e-07	1.93966e-05	0.499079	-1.00266
DDAH1	2793.81	1.18006e-08	6.11732e-07	0.497361	-1.00763
TBC1D4	164.317	0.000872037	0.0154939	0.497026	-1.00861
COL8A2	697.557	2.75953e-07	1.07605e-05	0.496478	-1.0102
DNAJB4	1380.01	3.17859e-06	0.000103748	0.496172	-1.01109
CCNA2	638.884	6.45545e-08	2.86358e-06	0.492531	-1.02171
CNTN3	341.131	0.000389374	0.00770519	0.49236	-1.02221
LDB2	152.972	0.000340907	0.00680732	0.491551	-1.02459
TBX15	348.545	1.5999e-06	5.53641e-05	0.490313	-1.02822
ULBP2	142.653	0.000783185	0.0142602	0.489685	-1.03007
TMEM41B	307.924	1.08153e-05	0.000317001	0.487042	-1.03788
CBWD5	183.354	0.000200642	0.00427788	0.48469	-1.04487
EZR	849.289	2.29172e-08	1.12618e-06	0.482636	-1.05099
RASA1	969.684	4.55635e-08	2.07691e-06	0.477693	-1.06585
SLC5A3	538.899	0.000848501	0.0151368	0.476554	-1.06929
C20orf24	206.84	0.00144404	0.0235636	0.472206	-1.08251
PHLPP1	86.1382	0.0023564	0.0353373	0.468155	-1.09494
SLC35G2	93.983	0.00186613	0.0292626	0.467561	-1.09677
HERC4	2190.11	5.75512e-11	3.82296e-09	0.467001	-1.0985
BCAT1	1342.23	1.33855e-06	4.74379e-05	0.465903	-1.1019
SYNPO	209.811	1.1369e-05	0.000331759	0.465151	-1.10423
PTPLB	741.559	7.88667e-08	3.41816e-06	0.46483	-1.10522
PDCD1LG2	427.704	3.133e-08	1.46862e-06	0.463528	-1.10927
TRO	122.899	0.000248775	0.00520409	0.46211	-1.11369
DENND5B	187.693	0.000335354	0.00672693	0.459952	-1.12045
CDH2	1807.63	7.35531e-10	4.34062e-08	0.457969	-1.12668
MYBL1	993.722	2.8863e-05	0.000775487	0.456583	-1.13105
FLRT2	1499.51	1.97536e-07	7.86514e-06	0.456417	-1.13158
MFAP5	3293.54	3.31073e-13	2.73528e-11	0.456353	-1.13178
FNBP1L	198.734	9.56064e-05	0.00220948	0.45614	-1.13245
MBNL2	776.198	1.38517e-05	0.000398922	0.456138	-1.13246
SHROOM3	249.821	1.07371e-05	0.000315409	0.453584	-1.14056
KIF18A	179.276	2.03838e-05	0.000562532	0.4518	-1.14624
ERRFI1	486.095	3.50297e-08	1.63049e-06	0.44508	-1.16786
ADAMTSL1	846.286	1.41687e-09	8.03845e-08	0.44357	-1.17277
HOXB3	146.563	0.000100928	0.00230826	0.443235	-1.17386
CHST15	122.084	0.000153591	0.00335693	0.443056	-1.17444
PODXL	4815.34	1.18886e-12	9.35451e-11	0.434779	-1.20164
MAP3K5	95.0971	0.000569336	0.0106001	0.434756	-1.20172
PHLDB2	432.384	3.0218e-05	0.00080277	0.434563	-1.20236
ATP1B1	381.574	7.63485e-09	4.037e-07	0.4345	-1.20257
GALNT10	2510.26	2.41085e-14	2.26022e-12	0.432111	-1.21053
GCNT1	386.536	7.79374e-08	3.389e-06	0.430519	-1.21585
ENAH	1529.12	2.97453e-07	1.15309e-05	0.430169	-1.21702
NEDD4	577.372	2.12657e-06	7.17121e-05	0.428772	-1.22172
LPCAT2	345.517	3.17156e-06	0.000103748	0.426557	-1.22919
NRP2	437.065	2.76497e-08	1.33606e-06	0.42272	-1.24223
PSG4	1581.83	1.32106e-12	1.03332e-10	0.419883	-1.25194
LRRC2	209.406	6.1454e-06	0.00019296	0.419757	-1.25238
NTF3	104.861	0.000280176	0.00576892	0.418727	-1.25592
GLS	3625.2	4.35283e-10	2.65161e-08	0.418275	-1.25748
FAM101B	1336.89	2.28035e-15	2.41151e-13	0.417147	-1.26137
NEURL1B	99.5904	0.00019657	0.00420462	0.417126	-1.26144
MLTK	1140.54	6.74505e-07	2.47849e-05	0.415103	-1.26846
LIMCH1	117.871	0.000258619	0.00539225	0.414459	-1.2707
CSRP1	2929.64	2.42237e-16	2.71367e-14	0.413319	-1.27467
KIAA1598	81.2208	0.000796995	0.014452	0.410822	-1.28341
MCAM	332.103	3.29566e-09	1.80769e-07	0.405191	-1.30332
LIMA1	4634.75	6.65001e-14	6.02099e-12	0.405104	-1.30364
NYNRIN	102.913	0.000163043	0.00355069	0.404372	-1.30624
HOMER2	115.94	3.03035e-05	0.00080277	0.403204	-1.31042
NDRG4	61.622	0.00154841	0.0251146	0.403152	-1.31061
CHN1	916.551	2.78727e-15	2.90118e-13	0.402363	-1.31343
NUAK1	457.146	1.50184e-09	8.48411e-08	0.402004	-1.31472
PAWR	642.028	3.71714e-08	1.72076e-06	0.401657	-1.31597
LOX	16493.7	1.42409e-12	1.10736e-10	0.399341	-1.32431
IRX3	61.3078	0.00140302	0.0230679	0.397575	-1.3307
SSX2IP	420.434	1.25966e-07	5.18735e-06	0.397404	-1.33132
BNC1	179.846	6.17643e-06	0.000193474	0.3972	-1.33206
GRAMD3	561.38	5.38608e-13	4.34138e-11	0.394199	-1.34301
GNG2	578.042	9.42746e-10	5.44199e-08	0.39276	-1.34828
SMAD9	136.957	0.000187235	0.00401796	0.391274	-1.35375
FAM46A	740.54	1.64529e-09	9.21573e-08	0.39077	-1.35561
TENM2	1154.43	1.6682e-08	8.25917e-07	0.390693	-1.35589
LMO7	4140.85	8.63963e-12	6.20692e-10	0.389177	-1.3615
GCNT4	82.0295	0.00275742	0.0401878	0.388173	-1.36523
KIAA1958	80.7725	0.000798553	0.0144604	0.386707	-1.37069
RNF150	114.583	0.000133302	0.00295658	0.384384	-1.37938
WNT16	189.207	4.6949e-07	1.76814e-05	0.383729	-1.38184
LTBP1	1156.05	1.58726e-12	1.22702e-10	0.38066	-1.39342
FAM167A	134.342	3.1988e-06	0.00010415	0.380189	-1.39521
MOK	263.393	3.06922e-08	1.46001e-06	0.379462	-1.39797
WWC2	928.795	9.03128e-08	3.85111e-06	0.378848	-1.40031
SDPR	182.882	1.31453e-06	4.67118e-05	0.370331	-1.43311
MET	1685.03	2.588e-11	1.80057e-09	0.370148	-1.43383
AC007743.1	103.156	5.69509e-05	0.00140193	0.369741	-1.43541
CDCA7	63.6162	0.00040446	0.00795619	0.369686	-1.43563
ZNF793	46.6269	0.0036019	0.0492384	0.369359	-1.4369
FCRLA	45.7759	0.00214347	0.0328706	0.368826	-1.43899
TUFT1	136.016	1.56446e-06	5.42797e-05	0.367663	-1.44355
SIPA1L1	720.571	1.22721e-11	8.67513e-10	0.366696	-1.44734
ADAM19	563.223	3.8313e-13	3.14571e-11	0.360062	-1.47368
C12orf75	2714.9	1.54186e-16	1.75706e-14	0.359722	-1.47505
PRDX6	6589.62	1.69351e-17	2.03514e-15	0.358746	-1.47896
RAB11FIP1	55.9951	0.00144566	0.0235636	0.358229	-1.48105
FIBIN	238.875	5.45459e-10	3.29243e-08	0.35769	-1.48322
LGR5	234.39	1.05204e-06	3.79533e-05	0.35765	-1.48338
SEMA3A	270.079	1.21409e-07	5.03105e-06	0.357607	-1.48355
FGF2	5690.91	1.78791e-10	1.14176e-08	0.354403	-1.49654
RNF152	200.827	2.83557e-06	9.37084e-05	0.354107	-1.49774
DCLK2	98.6128	1.19534e-05	0.00034728	0.350651	-1.51189
PTGS2	143.257	1.03606e-05	0.000307077	0.350451	-1.51272
ALS2CL	78.7058	5.90502e-05	0.00144821	0.347721	-1.524
OPHN1	94.0797	8.18638e-05	0.00193242	0.346805	-1.52781
TOX	73.5225	9.89225e-05	0.0022763	0.341172	-1.55143
SORT1	473.333	4.87359e-14	4.44304e-12	0.338212	-1.564
NRG1	518.714	3.34701e-14	3.09399e-12	0.337502	-1.56703
FRMD3	37.5135	0.00298253	0.0427127	0.337053	-1.56895
KRTAP1-5	121.03	1.54708e-05	0.00043886	0.335327	-1.57636
THNSL2	41.8137	0.00111917	0.0191636	0.332979	-1.5865
PLK2	882.647	3.69711e-21	6.0336e-19	0.330488	-1.59733
NPR3	393.172	2.10886e-06	7.12968e-05	0.328372	-1.6066
PEG10	740.533	3.77189e-12	2.83299e-10	0.327943	-1.60848
EPHA4	122.48	6.00197e-06	0.000188905	0.325228	-1.62048
ALCAM	2437.91	1.41251e-14	1.36291e-12	0.32515	-1.62082
SPP1	58.8075	0.000109194	0.00246741	0.323951	-1.62615
LMOD1	520.228	1.50813e-15	1.62082e-13	0.321374	-1.63768
PCDHGA3	36.0498	0.00244786	0.0363985	0.317021	-1.65735
BDKRB1	103.771	5.40907e-06	0.00017065	0.316726	-1.65869
PLCE1	119.8	1.38841e-06	4.89425e-05	0.315101	-1.66612
GBP5	34.7397	0.00240622	0.0359411	0.311382	-1.68324
B4GALNT1	69.5489	1.45808e-05	0.000416292	0.309779	-1.69069
MKX	605.549	2.43908e-12	1.84241e-10	0.308123	-1.69842
RHOU	35.3551	0.00154606	0.0251073	0.307677	-1.70051
RDH10	938.673	9.09516e-21	1.44854e-18	0.306909	-1.70412
PRELP	265.666	2.20367e-12	1.68383e-10	0.306059	-1.70812
GTF2H2B	36.2862	0.00133878	0.0222328	0.304889	-1.71364
TRPC4	218.912	6.16076e-12	4.47467e-10	0.304534	-1.71533
C5orf30	860.298	5.74416e-22	9.86131e-20	0.303851	-1.71856
RP11-482H16.1	291.673	3.14002e-09	1.7295e-07	0.303704	-1.71926
RP11-1002K11.1	245.429	4.14014e-13	3.37831e-11	0.303217	-1.72158
AC007362.1	34.9967	0.00123072	0.0208309	0.301677	-1.72893
SCD5	223.638	4.35396e-12	3.2517e-10	0.300446	-1.73482
FRAS1	356.252	1.49006e-10	9.65544e-09	0.299992	-1.737
DLX1	47.2752	0.00018544	0.0039859	0.298395	-1.7447
RBM24	171.339	7.45656e-10	4.38081e-08	0.296855	-1.75217
MLLT11	198.987	1.3115e-10	8.58254e-09	0.296137	-1.75566
PLXNA2	121.094	1.38074e-08	7.04712e-07	0.292289	-1.77453
ZBTB18	202.452	7.73757e-10	4.5258e-08	0.292267	-1.77464
NEK7	5169.84	1.21278e-15	1.31408e-13	0.288935	-1.79118
ITGA1	1404.41	7.68308e-18	9.67263e-16	0.288067	-1.79552
GRAMD1C	44.6357	0.000179924	0.00387365	0.284966	-1.81114
OAS3	62.3506	1.67927e-05	0.000474321	0.28389	-1.8166
SYT1	26.219	0.00329855	0.0461521	0.282508	-1.82363
PRUNE2	272.063	8.32173e-09	4.36528e-07	0.28164	-1.82807
SLC8A1	548.73	4.8117e-13	3.9022e-11	0.279012	-1.8416
HOXC4	51.0849	3.59985e-05	0.000923301	0.278258	-1.84551
2023-09-06	161.171	1.35027e-10	8.79271e-09	0.277591	-1.84897
MAMDC2	35.927	0.000521649	0.00986506	0.276096	-1.85676
PTPRB	143.916	4.49397e-09	2.45479e-07	0.271678	-1.88003
KLF5	150.765	1.31291e-08	6.7269e-07	0.260532	-1.94047
MASP1	463.37	1.56153e-23	2.9073e-21	0.26035	-1.94147
NKX3-1	81.1171	2.1377e-07	8.41019e-06	0.260328	-1.9416
PLCB1	70.5797	4.56647e-05	0.00114543	0.258726	-1.9505
SEL1L3	304.979	3.7924e-17	4.35928e-15	0.257402	-1.95791
IL7R	731.849	4.76663e-19	6.70319e-17	0.253204	-1.98163
SLC4A4	205.728	4.33904e-11	2.95659e-09	0.251819	-1.98954
DKK2	109.15	4.79936e-09	2.61081e-07	0.247811	-2.01269
INHBB	31.5378	0.000383541	0.00761266	0.247552	-2.01419
DIO2	91.2788	6.74982e-07	2.47849e-05	0.244727	-2.03075
HOXC9	26.5277	0.000963644	0.0168275	0.243554	-2.03769
KIAA1456	289.628	4.50223e-14	4.13299e-12	0.241299	-2.05111
NLGN1	151.938	6.25211e-09	3.33253e-07	0.240962	-2.05312
EFHD1	20.1996	0.00224126	0.0340935	0.233979	-2.09555
SGCG	46.7803	6.9328e-06	0.000214123	0.23242	-2.10519
UCP2	26.3562	0.00159957	0.0257234	0.231429	-2.11136
EPAS1	1846.32	1.97179e-30	5.21302e-28	0.230257	-2.11868
PDE4B	193.787	1.16453e-14	1.14029e-12	0.22953	-2.12325
LZTS1	68.65	1.8121e-07	7.32542e-06	0.229374	-2.12423
RIMS1	62.0691	8.83563e-07	3.19995e-05	0.229158	-2.12558
OXTR	2426.31	2.07544e-45	1.19284e-42	0.228997	-2.1266
PLEKHA2	454.337	2.02808e-18	2.65438e-16	0.228282	-2.13111
SYPL2	80.9192	8.2005e-09	4.31882e-07	0.2268	-2.14051
CABLES1	64.3706	9.8545e-08	4.16187e-06	0.225261	-2.15033
GALNT6	332.291	1.73228e-23	3.18042e-21	0.223104	-2.16421
MYPN	175.172	1.29128e-14	1.25511e-12	0.219859	-2.18535
IKZF2	69.223	7.14828e-06	0.000219242	0.219767	-2.18595
ST8SIA2	47.3883	4.37819e-06	0.000140134	0.219224	-2.18952
BDNF	660.705	4.88702e-36	1.90005e-33	0.215169	-2.21646
GPR126	153.35	3.55403e-11	2.45972e-09	0.214284	-2.22241
MIR137HG	38.5569	1.05351e-05	0.000310855	0.210903	-2.24535
CCDC85C	125.833	2.15569e-13	1.80355e-11	0.210197	-2.25018
LINC01085	16.6277	0.00273061	0.0398411	0.206653	-2.27472
DDIT4L	61.6814	3.77765e-08	1.73996e-06	0.206312	-2.2771
MSI2	272.273	2.04805e-17	2.39585e-15	0.205497	-2.28281
SYTL2	205.474	9.60272e-19	1.28221e-16	0.204172	-2.29215
FOXF1	16.4094	0.00339803	0.0471339	0.202357	-2.30502
LIN7A	94.5129	2.15286e-11	1.50575e-09	0.200944	-2.31514
NCAM1	226.597	8.93121e-18	1.11379e-15	0.200077	-2.32137
TMEM35	20.7701	0.000604015	0.0112142	0.200017	-2.3218
GATA2	103.075	3.74269e-11	2.5768e-09	0.19966	-2.32438
TFPI2	219.537	1.69139e-20	2.59983e-18	0.196412	-2.34805
F3	2731.78	5.07307e-53	4.1913e-50	0.192139	-2.37978
GPRC5A	280.13	4.76463e-26	9.8412e-24	0.190015	-2.39581
CXCL12	3480.14	2.17439e-63	2.61302e-60	0.187998	-2.41121
AMIGO1	28.573	3.65849e-05	0.000933621	0.187526	-2.41484
PCDHGA5	34.2956	6.36622e-06	0.000197547	0.181252	-2.46393
DKK1	3113.92	2.89984e-49	2.01752e-46	0.181223	-2.46416
B3GALT5	18.7271	0.000914201	0.0161131	0.181199	-2.46436
ABLIM1	255.584	6.63904e-19	9.14182e-17	0.178853	-2.48316
LEPREL1	71.9591	1.68014e-10	1.07815e-08	0.177199	-2.49656
DYSF	18.8143	0.000536808	0.0100796	0.176569	-2.50169
FAT3	68.2566	1.88464e-07	7.54942e-06	0.162876	-2.61815
KIAA1462	1119.99	1.26077e-33	4.38583e-31	0.160204	-2.64201
SERPINB7	323.036	1.44193e-32	4.64899e-30	0.159449	-2.64883
CDA	49.6358	3.12785e-08	1.46862e-06	0.155403	-2.68591
COL11A1	2607.03	4.06843e-44	2.24086e-41	0.154779	-2.69172
LYPD6	307.814	2.50174e-32	7.87394e-30	0.149084	-2.7458
SLC7A8	378.076	1.15055e-39	5.24453e-37	0.141326	-2.8229
AMIGO2	390.001	2.48718e-41	1.17422e-38	0.134128	-2.89831
SGIP1	235.358	3.76957e-28	8.16885e-26	0.130771	-2.93489
MCF2L	20.4818	1.9728e-05	0.00054902	0.1303	-2.9401
SFRP1	36.8014	6.13668e-08	2.75921e-06	0.12903	-2.95422
PADI2	42.4245	2.12695e-07	8.3929e-06	0.128774	-2.95709
HOXC6	218.721	4.04177e-31	1.11309e-28	0.127981	-2.966
NTRK2	115.955	5.20305e-12	3.80053e-10	0.124678	-3.00373
RP11-706O15.5	35.4889	1.63988e-08	8.18021e-07	0.119942	-3.05959
HOXC8	150.289	7.7429e-23	1.4021e-20	0.119596	-3.06375
CADPS	76.9142	3.10917e-15	3.21095e-13	0.117168	-3.09335
HSPA2	214.124	1.43349e-32	4.64899e-30	0.115919	-3.10881
TLL2	26.4423	5.74664e-07	2.14521e-05	0.115649	-3.11218
CD274	112.081	1.97021e-19	2.80045e-17	0.114798	-3.12283
TMEM155	18.2393	1.10271e-05	0.000322494	0.109962	-3.18492
ANGPT1	739.891	5.77955e-34	2.06486e-31	0.107856	-3.21282
ZFPM2	47.6201	2.94592e-10	1.83689e-08	0.105462	-3.24521
AMZ1	20.0899	4.62685e-06	0.000147379	0.100572	-3.31371
DRP2	36.7969	4.15966e-10	2.54567e-08	0.0970607	-3.36497
S1PR1	152.268	2.2817e-31	6.70262e-29	0.0937797	-3.41458
CDH8	81.2368	2.61857e-18	3.39362e-16	0.0885955	-3.49662
ADD2	70.1372	8.81612e-19	1.18919e-16	0.0831497	-3.58815
IGF2BP1	95.1883	7.95068e-23	1.42027e-20	0.0819745	-3.60868
AC012531.25	35.604	2.15219e-08	1.06156e-06	0.0726225	-3.78344
LYPD6B	258.166	2.70049e-34	9.91603e-32	0.0709775	-3.81649
PAX3	47.1084	6.14948e-15	6.20535e-13	0.0705684	-3.82483
NDNF	198.064	5.16526e-48	3.10362e-45	0.0641883	-3.96155
VAT1L	74.8178	1.1012e-23	2.07954e-21	0.0588953	-4.0857
HAPLN1	599.029	2.02017e-81	6.67616e-78	0.0495573	-4.33476
STMN2	137.916	6.21092e-24	1.18989e-21	0.0479269	-4.38302
WFDC1	96.1857	1.40257e-29	3.37101e-27	0.0439423	-4.50824
RARB	101.961	6.20012e-29	1.38914e-26	0.0344602	-4.85892
PDE11A	84.3517	3.29975e-30	8.55283e-28	0.0337526	-4.88886
ACTC1	503.889	2.13102e-78	5.634e-75	0.0318292	-4.97351
DIRAS3	96.0456	2.31912e-36	9.28984e-34	0.0294394	-5.08611
TRHDE-AS1	43.9124	2.85408e-20	4.33656e-18	0.026881	-5.21727
AKAP6	354.287	2.2101e-101	9.73842e-98	0.0224678	-5.476
PTGER3	80.3569	1.44923e-28	3.19291e-26	0.0224524	-5.47699
TRHDE	193.388	2.57031e-69	3.77521e-66	0.0173422	-5.84957
HOXC10	134.735	1.4021e-31	4.31032e-29	0.0069046	-7.17823
ALDH1A1	604.475	6.58757e-52	5.12241e-49	0.00208712	-8.90427
LHX9	775.076	4.04709e-218	5.34985e-214	0.00207538	-8.91241

## Sheet: Article information
Human Genetics
Biallelic germline DDX41 variants in a patient with bone dysplasia, ichthyosis, and dysmorphic features
Prashant Sharma, Jason R McFadden, F Graeme Frost, Thomas C. Markello, Dorothy K. Grange, Wendy J. Introne, William A. Gahl, May Christine V. Malicdan
Corresponding author
Prashant Sharma, NIH Undiagnosed Diseases Program, sharmap@nih.gov
