# Supplementary material for: Biallelic germline DDX41 variants in a patient with bone dysplasia, ichthyosis, and dysmorphic features
Source: Hum Genet. 2024 Oct 25;143(12):1445–57. doi: 10.1007/s00439-024-02708-8 (PMC11576897; doi:10.1007/s00439-024-02708-8)
Supplement: Supplementary file 4 — Supplementary Material 4 [file 439_2024_2708_MOESM4_ESM.xlsx]

## Sheet: Proband_DiffExp_Genes_GO_BP_En
geneSet	Description	Total Genes in GO Pathway	Input Genes in GO Pathway	Expected Number of Input Genes with GO Annotation	Enrichment Ratio	pValue	False Discovery Rate	Input Genes in GO Pathway
GO:0001525	angiogenesis	487	79	25.7856	3.06372	0	0	ACKR3;ADM;ANGPT1;ANGPTL4;ANPEP;ANXA1;APOD;AQP1;BMPER;CCBE1;CDH13;COL15A1;COL18A1;COL8A1;COL8A2;CSPG4;CYP1B1;DAB2IP;DCN;DDAH1;DYSF;EDN1;EFNB2;EMP2;ENG;ENPP2;EPAS1;ESM1;F3;FAM129B;FAP;FGF2;GATA2;GLUL;GPNMB;GPX1;HK2;HMGB1;HOXB3;HS6ST1;HSPB6;HSPG2;IL6;ITGB3;JAG1;KLF4;KLF5;MCAM;MEOX2;MMP14;MMP2;NDNF;NFATC4;NGFR;NOTCH3;NRP2;PDGFRB;PLCD3;PLK2;PLXND1;PML;PTGIS;PTGS2;PTPRB;RNH1;S1PR1;SCG2;SEMA5A;SERPINF1;…
GO:0043062	extracellular structure organization	400	84	21.1792	3.96616	0	0	ABCA1;ABI3BP;ADAM19;ADAMTS14;ADAMTS2;ADAMTSL4;AEBP1;BGN;BMP1;BSG;CAPG;CD36;CD44;COL11A1;COL15A1;COL16A1;COL18A1;COL1A1;COL3A1;COL5A1;COL5A3;COL6A1;COL6A2;COL7A1;COL8A1;COL8A2;COMP;CRISPLD2;CTSK;CYP1B1;DCN;DPP4;DPT;ELN;ENG;FAP;FBLN1;FBLN2;FGF2;FLRT2;FOXF1;FOXF2;GPM6B;HAPLN1;HAS2;HSPG2;HTRA1;ITGA1;ITGA11;ITGA2;ITGA6;ITGA8;ITGB3;LAMA4;LAMB2;LAMB3;LOX;LOXL3;LOXL4;LUM;MFAP5;MMP1;MMP14;MMP15;MMP2;MMP3;…
GO:0001655	urogenital system development	326	56	17.261	3.2443	3.55271e-15	1.0066e-12	ACTA2;ADAMTS1;ANGPT1;ANXA1;BMPER;CEP55;CRLF1;CYP26B1;DCHS1;DCN;DLG1;EFNB2;EGR1;EMX2;EPHA4;FGF2;FLCN;FOXF1;FRAS1;FSTL3;GATA2;GCNT1;GCNT4;GDNF;GREB1L;HAS2;ID2;IRX3;ITGA6;ITGA8;JAG1;KCNJ8;LAMB2;LGR5;LIF;MYC;NKX3-1;NOTCH3;OSR1;OSR2;PAX8;PDGFRB;PLCE1;PODXL;PSAP;RARB;RDH10;ROBO2;SDC1;SDC4;SERPINB7;SERPINF1;SFRP1;SLIT2;SULF1;TNC
GO:0061458	reproductive system development	428	64	22.6617	2.82415	3.35287e-14	7.12486e-12	ADAM19;ADAMTS1;ADM;AKR1C3;ANXA1;BSG;CITED2;CTSB;DCN;DLG1;EGFR;EPAS1;FOSL1;FOXF2;FSTL3;FZD4;GATA2;GREB1L;HMGB2;HS6ST1;HSPA5;HTRA1;INHBA;INHBB;JUNB;KIF18A;LHX9;LIF;MGST1;MMP14;NDP;NKX3-1;NR2F2;NRIP1;NUPR1;OSR1;PDGFRB;PLCD3;PSAP;PTGIS;PTGS2;PTX3;RAB13;RDH10;RHOBTB3;ROBO2;SDC1;SEMA3A;SERPINE2;SERPINF1;SFRP1;SFRP2;SLIT2;SOCS3;SPP1;STC1;STC2;SULF1;TFAP2C;TNC;VDR;YBX3;ZFP36L1;ZFPM2
GO:0090130	tissue migration	283	48	14.9843	3.20336	5.73319e-13	9.74643e-11	ACTA2;ACTC1;ANGPT1;ANLN;ANXA1;ARSB;BMPER;CDH13;CORO1B;CYP1B1;DAB2IP;DCN;DPP4;DUSP10;EDN1;EFNB2;EMP2;ENPP2;EVL;FAP;FGF2;FGF7;FOXF1;GATA2;GLUL;GPX1;HAS2;HMGB1;ITGA2;ITGB3;KLF4;LGMN;MEOX2;MET;NR2F2;NRP2;PFN2;PLK2;PLXND1;PTGS2;RAB13;SCG2;SEMA3A;SEMA5A;SERPINF1;SLIT2;STC1;VEGFC
GO:0002009	morphogenesis of an epithelium	480	64	25.415	2.5182	6.63114e-12	9.39412e-10	ADM;AJUBA;ALDH1A3;ANKRD6;AP2A2;CD44;COL5A1;CTHRC1;DAB2;DCHS1;DKK1;DLG1;EDN1;EFNB2;EGFR;ENG;EPHA4;EZR;FGF2;FGF7;FOXF1;FOXF2;FRAS1;FZD4;GDNF;GREB1L;IGFBP5;IRX3;JAG1;KLF4;LGR5;LIF;LMO4;MET;MICAL2;MMP14;MPP5;MYC;NDRG4;NFATC4;NKX3-1;OPHN1;OSR1;PAX8;PHLDB2;PLXND1;PML;PODXL;RDH10;ROR1;SDC4;SEMA3A;SFRP1;SFRP2;SHROOM3;SLIT2;SOCS3;SULF1;TBX5;TNC;VCL;VDR;VEGFC;WNT16
GO:0001667	ameboidal-type cell migration	381	54	20.1732	2.67682	3.05798e-11	3.71326e-09	ANGPT1;ANLN;ANXA1;ARSB;BMPER;C5orf30;CAP1;CDH13;CORO1B;CYP1B1;DAB2IP;DCN;DPP4;DUSP10;EDN1;EFNB2;EMP2;ENG;ENPP2;EVL;FAP;FGF2;FGF7;GATA2;GDNF;GLUL;GPX1;HAS2;HMGB1;ITGA2;ITGB3;KLF4;LGMN;MEOX2;MET;NR2F2;NRP2;PFN2;PLK2;PLXND1;PML;PTGS2;RAB13;SCG2;SDC4;SEMA3A;SEMA3D;SEMA5A;SERPINF1;SLC8A1;SLIT2;STC1;VEGFC;ZFAND5
GO:0050673	epithelial cell proliferation	372	52	19.6966	2.64005	1.20367e-10	1.2789e-08	ANGPT1;BMPER;CDH13;COL8A1;COL8A2;CXCL12;DAB2IP;DLG1;DUSP10;DYSF;EFNB2;EGFR;ERRFI1;F3;FAP;FGF2;FGF7;GATA2;GLUL;GPX1;HAS2;HMGB1;HMGB2;HTRA1;ID2;IGFBP5;ITGB3;LGR5;MMP14;MYC;NGFR;NKX3-1;NR2F2;NRP2;OSR1;OSR2;RB1;RUNX3;SCG2;SEMA5A;SERPINF1;SFRP1;SFRP2;SULF1;TGFBR3;TNFAIP3;VDR;VEGFC;WFDC1;WNT16;ZFP36;ZFP36L1
GO:0032963	collagen metabolic process	97	24	5.13595	4.67294	1.45587e-10	1.37499e-08	ADAMTS14;ADAMTS2;COL15A1;COL1A1;COL5A1;CTSB;CTSD;CTSK;ENG;ERRFI1;FAP;IL6;ITGA2;MMP1;MMP14;MMP15;MMP2;MMP3;PDGFRB;PLOD2;RCN3;SERPINB7;SUCO;TNXB
GO:0007162	negative regulation of cell adhesion	257	40	13.6076	2.93953	7.35621e-10	6.21198e-08	ANGPT1;ANXA1;APOD;C1QTNF1;CD274;CDH13;COL1A1;CXCL12;CYP1B1;DLG1;EFNA5;FBLN1;FZD4;GPNMB;HMGB1;IL20RB;JAG1;KLF4;LGALS9;LOXL3;LPXN;LRRC32;MMP14;PAWR;PDCD1LG2;PHLDB2;PLXNA2;PLXNA4;PLXND1;PODXL;POSTN;PRNP;RASA1;RUNX3;SDC4;SEMA5A;SERPINE2;SPOCK1;SWAP70;TNC
GO:0051271	negative regulation of cellular component movement	301	44	15.9373	2.76081	8.03903e-10	6.21198e-08	APOD;C16orf45;C5orf30;CITED2;COL3A1;CORO1B;CXCL12;CYP1B1;DAB2IP;DCN;DPYSL3;DUSP10;ENG;EVL;FBLN1;FGF2;FLCN;HMGB1;IGFBP5;JAG1;KLF4;LIMCH1;MEOX2;NDRG4;NR2F2;NRG1;PADI2;PFN2;PHLDB2;PLCB1;PODN;SEMA3A;SEMA3D;SEMA5A;SERPINF1;SFRP1;SFRP2;SLIT2;STC1;STK24;SULF1;TBX5;TGFBR3;VCL
GO:1901342	regulation of vasculature development	313	45	16.5727	2.71531	8.87424e-10	6.28592e-08	ADM;ANGPTL4;ANXA1;AQP1;BMPER;CYP1B1;DAB2IP;DCN;DDAH1;EFNB2;EGR1;EMP2;ENG;ENPP2;F3;FAM129B;FGF2;GATA2;GLUL;GPNMB;HK2;HMGB1;HSPB6;HSPG2;IL6;KLF4;MEOX2;NFATC2;NGFR;PLK2;PLXND1;PML;PTGIS;PTGS2;RNH1;SEMA5A;SERPINB7;SERPINF1;SFRP1;SFRP2;SPHK1;SULF1;THBS2;TNFAIP3;VEGFC
GO:0040013	negative regulation of locomotion	314	45	16.6257	2.70666	9.84717e-10	6.43853e-08	APOD;C16orf45;C5orf30;CITED2;COL3A1;CORO1B;CXCL12;CYP1B1;DAB2IP;DCN;DPYSL3;DUSP10;ENG;EVL;FBLN1;FGF2;FLCN;HMGB1;IGFBP5;JAG1;KLF4;LIMCH1;MEOX2;NDRG4;NR2F2;NRG1;PADI2;PFN2;PHLDB2;PLCB1;PML;PODN;ROBO2;SEMA3A;SEMA3D;SEMA5A;SERPINF1;SFRP1;SFRP2;SLIT2;STC1;STK24;SULF1;TBX5;VCL
GO:0090287	regulation of cellular response to growth factor stimulus	256	39	13.5547	2.87724	2.25907e-09	1.37158e-07	BMPER;CCBE1;CHST11;CITED2;DAB2;DAB2IP;DCN;DKK1;DKK3;DLX1;DOK5;ENG;FAM129B;FAM20C;FGF2;FKBP8;FLCN;FSTL3;FZD4;GREM2;HSPA5;HTRA1;HTRA3;ITGA8;ITGB3;LTBP1;LTBP4;NEDD4;NPTN;NREP;PEG10;PMEPA1;SFRP1;SFRP2;SLIT2;SULF1;TGFBR3;VASN;VEGFC
GO:0060537	muscle tissue development	371	49	19.6437	2.49444	2.94088e-09	1.6665e-07	ACTC1;AKAP6;CCNB1;CFL2;COL11A1;COL3A1;CYP26B1;DCN;DKK1;DLG1;EDN1;EEF2;EFNB2;EGR1;ENG;FAM129B;FGF2;FLNB;GPX1;HOXD10;ID2;IGFBP5;ITGA8;JPH2;KLF5;LMNA;MEOX2;MSC;NDRG4;NLN;NR2F2;NRG1;NUPR1;OSR1;PDGFRB;PDLIM5;RARB;RB1;RBM24;S1PR1;SLC8A1;SVIL;TBX5;TGFBR3;TLL2;YBX3;ZBTB18;ZFAND5;ZFPM2
GO:0070482	response to oxygen levels	337	46	17.8435	2.57798	3.16017e-09	1.67884e-07	ADM;AJUBA;ANGPTL4;AQP1;ATP1B1;CCNA2;CCNB1;CITED2;COL1A1;CXCL12;DDAH1;DDIT4;DPP4;EDN1;EGR1;EPAS1;FAS;HK2;HYOU1;ITGA2;LMNA;LONP1;MMP14;MMP2;MMP3;MYC;NDNF;NDRG1;NKX3-1;OXTR;PDGFRB;PLAT;PLOD2;PML;POSTN;PTGIS;PTGS2;SFRP1;SLC8A1;STC1;STC2;TGFBR3;UCP2;VASN;VEGFC;ZFP36L1
GO:0031589	cell-substrate adhesion	332	45	17.5787	2.55991	5.86854e-09	2.93427e-07	ABI3BP;AJUBA;ANGPT1;APOD;CD36;CD44;CDH13;COL16A1;COL1A1;COL3A1;COL5A3;COL8A1;EFNA5;EMP2;FBLN1;FBLN2;FOXF1;FZD4;GPM6B;HAS2;ITGA1;ITGA11;ITGA2;ITGA6;ITGA8;ITGB3;ITGBL1;JAG1;L1CAM;LIMCH1;MMP14;NDNF;NID2;PARVB;PHLDB2;PLEKHA2;POSTN;RASA1;SDC4;SFRP1;SNED1;SPOCK1;TRIOBP;VCL;ZYX
GO:0061564	axon development	490	58	25.9445	2.23554	6.66979e-09	3.14962e-07	ALCAM;AMIGO1;APOD;BDNF;BSG;CDH2;CHN1;CXCL12;DOK5;EFNA5;EFNB2;ENAH;EPHA4;EVL;EXT1;EZR;FAM129B;FEZ1;FLRT2;GDNF;GFRA1;HSP90AA1;KLF4;L1CAM;LAMB2;LHX9;LIMK1;MYPN;NCAM1;NEFM;NGF;NGFR;NPTN;NREP;NRP2;NTNG1;NTRK2;OPHN1;PICALM;PLP1;PLXNA2;PLXNA4;PLXND1;RAPH1;ROBO2;SEMA3A;SEMA3D;SEMA5A;SIPA1L1;SLIT2;SPON2;SPP1;STK24;STMN1;TNC;TRPV2;UNC5B;VCL
GO:2000147	positive regulation of cell motility	493	58	26.1033	2.22194	8.3495e-09	3.57487e-07	ACKR3;ADAMTS1;ANGPT1;ANXA1;APC;ARHGEF2;BDKRB1;CD274;CDH13;COL18A1;COL1A1;CXCL12;DAB2;DAB2IP;DAPK2;DYSF;EDN1;EGFR;ENPP2;F3;FGF2;FGF7;FOXF1;GATA2;GPNMB;HAS2;HMGB1;HSPA5;IGFBP5;IL1R1;IL6;ITGA2;ITGA6;ITGB3;LGALS9;LGMN;LRRC15;MCAM;MET;MGAT5;MMP14;MOSPD2;NRP2;NTF3;PDGFRB;PLK2;PODXL;POSTN;PTGS2;S1PR1;SEMA3A;SEMA3D;SEMA5A;SLC8A1;SPHK1;SWAP70;VEGFC;WNT5B
GO:0001503	ossification	371	48	19.6437	2.44353	8.41146e-09	3.57487e-07	ACP5;ANKH;AXIN2;BMP1;CLEC3B;COL11A1;COL1A1;COL6A1;COMP;CTHRC1;CTSK;DCHS1;DKK1;EGFR;ENPP1;EXT1;FAM20C;FASN;FSTL3;GPM6B;GPNMB;ID2;IGFBP5;IL6;ITGA11;JAG1;JUNB;LRRC17;MMP14;MMP2;MN1;OSR1;OSR2;PTGS2;RASSF2;S1PR1;SFRP1;SFRP2;SLC8A1;SORT1;SPP1;SRGN;STC1;SUCO;TMEM119;TNC;TUFT1;XYLT1
GO:0050918	positive chemotaxis	64	17	3.38867	5.01672	2.24293e-08	9.07853e-07	ANGPT1;CDH13;CXCL12;F3;FGF2;FGF7;GDNF;GPNMB;HMGB1;HMGB2;ITGA2;MET;NTF3;S1PR1;SCG2;SEMA5A;VEGFC
GO:0016049	cell growth	473	55	25.0444	2.1961	3.0853e-08	1.14022e-06	AKAP6;ALCAM;AURKA;BDKRB1;BDNF;CAMK2D;CDA;CRIM1;CXCL12;DCBLD2;EDN1;EFNA5;EGFR;ENPP1;EPB41L3;ESM1;FHL1;FLCN;HSP90AA1;HTRA1;HTRA3;IGFBP5;INHBA;L1CAM;LAMB2;LIMK1;LTBP4;MMP14;NGF;NRP2;OGFR;PAPPA2;PDLIM5;PLCE1;PLXNA4;PML;POSTN;RAPH1;RB1;RIMS1;SEMA3A;SEMA3D;SEMA5A;SERPINE2;SERTAD2;SFRP1;SFRP2;SLIT2;SPHK1;SPOCK1;SPP1;SYT1;TRPV2;VCL;WFDC1
GO:0022604	regulation of cell morphogenesis	473	55	25.0444	2.1961	3.0853e-08	1.14022e-06	AMIGO1;ANXA1;ATP10A;BDNF;CD44;CDC42EP1;CDC42EP2;CDC42EP3;CDH2;CHN1;CORO1B;CXCL12;DLG1;EFNA5;ENPP2;EPB41L3;EPHA4;EZR;FBLN1;FMNL2;FZD4;HAS2;L1CAM;LIMK1;MYO10;NEDD4;NFATC4;NGF;NGFR;NLGN1;NTRK2;PARVB;PDLIM5;PLXNA2;PLXNA4;PLXND1;POSTN;RASA1;RHOBTB3;RHOU;RIMS1;ROBO2;SDC2;SEMA3A;SEMA3D;SEMA5A;SH3D19;SHROOM3;SIPA1L1;SLIT2;SPP1;SYT1;TRIOBP;TRPV2;WASF3
GO:0060485	mesenchyme development	262	37	13.8724	2.66717	4.57246e-08	1.61941e-06	ACTA2;ACTC1;AXIN2;CITED2;COL1A1;DAB2;DAB2IP;DCHS1;EDN1;ENG;FOXF1;FOXF2;GDNF;HAS2;JAG1;LOXL3;MYC;NEDD4;NRG1;NRP2;OSR1;PDGFRB;PHLDB2;RBM24;RDH10;ROBO2;SEMA3A;SEMA3D;SEMA5A;SFRP1;SFRP2;TBX5;TGFBR3;VASN;WNT16;ZFP36L1;ZFPM2
GO:0007015	actin filament organization	388	47	20.5438	2.2878	9.36408e-08	3.18379e-06	ACTC1;ADD2;ARHGEF2;ARHGEF5;CAP1;CAP2;CAPG;CDC42EP1;CDC42EP2;CDC42EP3;CFL2;CORO1B;CXCL12;DLG1;DPYSL3;EMP2;EVL;EZR;GAS7;HCLS1;LIMA1;LIMCH1;LIMK1;LMOD1;MARCKS;MET;MICAL2;PAWR;PFN2;PHLDB2;RASA1;RHOBTB3;RHOU;S1PR1;SCIN;SDC4;SEMA5A;SFRP1;SHROOM3;SLIT2;STMN1;SWAP70;SYNPO;SYNPO2;TRIOBP;WASF3;ZYX
GO:0097485	neuron projection guidance	260	36	13.7665	2.61505	1.15344e-07	3.77087e-06	ALCAM;BDNF;BSG;CHN1;CXCL12;DOK5;EFNA5;EFNB2;ENAH;EPHA4;EVL;EXT1;EZR;FAM129B;FEZ1;FLRT2;GDNF;GFRA1;L1CAM;LAMB2;LHX9;MYPN;NCAM1;NPTN;NRP2;OPHN1;PLXNA2;PLXNA4;PLXND1;ROBO2;SEMA3A;SEMA3D;SEMA5A;SLIT2;SPON2;UNC5B
GO:0007517	muscle organ development	380	46	20.1202	2.28626	1.31105e-07	4.12737e-06	ACTC1;AEBP1;AKAP6;CCNB1;CFL2;COL11A1;COL3A1;CYP26B1;DCN;DKK1;DMD;EDN1;EEF2;EFNB2;EGR1;ENG;FAM129B;FGF2;FHL1;FLNB;GPX1;HOXD10;ITGA11;JPH2;KLF5;LIF;MEOX2;MKX;MRAS;MSC;NLN;NR2F2;NRG1;NUPR1;PAX3;RB1;RBM24;S1PR1;SGCG;SVIL;TBX5;TGFBR3;TLL2;YBX3;ZBTB18;ZFPM2
GO:0031346	positive regulation of cell projection organization	365	44	19.326	2.27673	2.77541e-07	8.42535e-06	AMIGO1;ANLN;APC;ARSB;BDNF;CDC42EP1;CDC42EP2;CDC42EP3;CORO1B;CXCL12;DAB2IP;DPYSL3;EFNA5;ENPP2;EPHA4;FAM98A;FNBP1L;FZD4;HSPA5;ITGA2;L1CAM;LIMK1;NDNF;NDRG4;NEGR1;NGF;NGFR;NLGN1;NPTN;NTRK2;PLXNA2;PLXNA4;PLXND1;RIMS1;ROBO2;SCARB2;SEMA5A;SEPT9;SERPINF1;SLIT2;STMN2;SYT1;TENM2;TRPV2
GO:0044706	multi-multicellular organism process	218	31	11.5426	2.68569	4.82682e-07	1.41476e-05	ADM;BSG;COL16A1;CTSB;EDN1;EMP2;FBLN1;FOSL1;IGFBP5;ITGA2;JUNB;LGALS9;LIF;MMP2;NR2F2;OXTR;PAPPA;PRLR;PSG4;PSG5;PTGIS;PTGS2;SERPINE2;SPP1;STC1;STC2;THBD;TRO;UCP2;VDR;VMP1
GO:0048771	tissue remodeling	154	25	8.15398	3.06599	5.10532e-07	1.44651e-05	ACP5;ANXA1;BGN;CSPG4;CTHRC1;CTSK;EGFR;EPAS1;GPNMB;HMGB1;IGFBP5;IL6;ITGB3;JAG1;LIF;LIPA;MMP14;RASSF2;S1PR1;SFRP1;SPP1;SUCO;TNFAIP3;VDR;WNT16
GO:0045444	fat cell differentiation	210	30	11.1191	2.69807	6.6701e-07	1.8289e-05	ADIRF;CCDC71L;DUSP10;DYSF;EBF2;ENPP1;GATA2;GPX1;ID2;IL6;INHBB;INSIG1;ITGA6;JAG1;KLF4;KLF5;LAMB3;MEDAG;METRNL;PLCB1;PTGS2;RUNX1T1;SFRP1;SFRP2;SORT1;WNT5B;ZFP36;ZFP36L1;ZFP36L2;ZFPM2
GO:0007178	transmembrane receptor protein serine/threonine kinase signaling pathway	328	40	17.3669	2.30323	7.17788e-07	1.90662e-05	BMPER;CHST11;CITED2;COL3A1;COMP;DAB2;DKK1;DKK3;DLX1;EGR1;ENG;FKBP8;FLCN;FST;FSTL3;GREM2;HSPA5;HTRA1;HTRA3;INHBA;INHBB;ITGA8;LRRC32;LTBP1;LTBP2;LTBP4;NREP;PEG10;PMEPA1;PML;RBPMS;RGMB;SFRP1;SFRP2;SMAD9;SULF1;TGFBR3;TTK;VASN;ZYX
GO:1902903	regulation of supramolecular fiber organization	329	40	17.4199	2.29623	7.76757e-07	2.00074e-05	ADD2;AEBP1;APC;ARHGEF2;ARHGEF5;C16orf45;CAPG;CDC42EP1;CDC42EP2;CDC42EP3;CFL2;CKAP2;CORO1B;CXCL12;DLG1;EDN1;EVL;GPX1;HCLS1;LIMA1;LIMCH1;LIMK1;LMOD1;MET;PFN2;PHLDB2;RASA1;RB1;S1PR1;SCIN;SDC4;SEMA5A;SFRP1;SLIT2;STMN1;STMN2;SWAP70;SYNPO;SYNPO2;TRIOBP
GO:0071559	response to transforming growth factor beta	238	32	12.6016	2.53936	1.12484e-06	2.81211e-05	CHST11;CITED2;CLEC3B;COL1A1;COL3A1;DAB2;DKK3;DLX1;EDN1;ENG;FLCN;HSPA5;HTRA1;HTRA3;ITGA8;LRRC32;LTBP1;LTBP2;LTBP4;NREP;PEG10;PMEPA1;PML;POSTN;RUNX3;SFRP1;SMAD9;TGFBR3;VASN;ZFP36L1;ZFP36L2;ZYX
GO:0050920	regulation of chemotaxis	205	29	10.8543	2.67175	1.25369e-06	3.04467e-05	CDH13;CORO1B;CXCL12;DAPK2;DYSF;EDN1;EFNB2;F3;FGF2;HMGB1;IL6;ITGA2;LGALS9;LGMN;MET;MOSPD2;NTF3;PADI2;PDGFRB;PLXNA4;ROBO2;S1PR1;SCG2;SEMA3A;SEMA3D;SEMA5A;SLIT2;SWAP70;VEGFC
GO:1903034	regulation of response to wounding	152	24	8.04809	2.98208	1.43778e-06	3.38423e-05	ANXA1;C1QTNF1;CD36;DUSP10;EDN1;ENPP4;EPHA4;F3;FAP;FGF2;HMGB1;KLF4;PHLDB2;PLAT;PROS1;SERPINB2;SERPINE2;SERPING1;SPP1;STK24;THBD;TLR4;TNFAIP3;WFDC1
GO:0048545	response to steroid hormone	388	44	20.5438	2.14177	1.50331e-06	3.38423e-05	ADM;AKR1C3;ANXA1;AQP1;COL1A1;CPS1;DAB2;DDIT4;EDN1;EGFR;ENG;ERRFI1;FBXO32;FIBIN;FOSL1;HMGB1;HMGB2;IL6;LOX;NEDD4;NKX3-1;NPC1;NR2F2;NRIP1;OXTR;PADI2;PAPPA;PGRMC2;PMEPA1;PTGS2;RARB;RB1;SDC1;SERPINF1;SFRP1;SLIT2;SMYD3;SPP1;STC1;THRB;VDR;ZFP36;ZFP36L1;ZFP36L2
GO:0042692	muscle cell differentiation	338	40	17.8964	2.23509	1.55181e-06	3.38423e-05	ACTC1;ADM;AKAP6;BDNF;CCNB1;CDH2;CFL2;COMP;CYP26B1;DKK1;DMD;DYSF;EDN1;EFNB2;EHD2;ENG;FAM129B;FOXF1;GPX1;IGFBP5;ITGA8;LMNA;LMOD1;MMP14;MYPN;NFATC2;NFATC4;NLN;NRG1;OLFM2;PDGFRB;PDLIM5;RARB;RB1;RBM24;SDC1;SLC8A1;SMYD3;SORT1;TBX5
GO:0061448	connective tissue development	265	34	14.0312	2.42317	1.55276e-06	3.38423e-05	ACTA2;ADAMTS7;AXIN2;BMP1;CD44;CHST11;COL11A1;COL1A1;COL5A1;COL6A1;COL6A2;COL7A1;COMP;CTSK;EBF2;EDN1;EFEMP1;EGR1;FGF2;HOXB3;HOXC4;ID2;LUM;OSR1;OSR2;PDGFRB;RARB;RUNX3;SCIN;SERPINB7;SFRP2;STC1;SULF1;WNT5B
GO:0006022	aminoglycan metabolic process	165	25	8.73641	2.86159	1.90286e-06	4.04358e-05	ANGPT1;ARSB;B4GALT6;BGN;CD44;CHST11;CHST15;CSPG4;DCN;EXT1;FGF2;HAS2;HS6ST1;HSPG2;ITIH5;LUM;NDNF;PDGFRB;PRELP;SDC1;SDC2;SDC3;SDC4;ST3GAL1;XYLT1
GO:0050900	leukocyte migration	419	46	22.1852	2.07346	2.1384e-06	4.43327e-05	ADD2;ANGPT1;ANXA1;APOD;ARHGEF5;ATP1B1;BDKRB1;BSG;CD44;CH25H;COL1A1;CXCL12;DAPK2;DYSF;EDN1;GCNT1;GYPC;HMGB1;HSD3B7;IL1R1;IL6;ITGA1;ITGA2;ITGA6;ITGB3;L1CAM;LGALS9;LGMN;MMP1;MMP14;MOSPD2;PADI2;PDE4B;PLCB1;PROS1;S1PR1;SCG2;SDC1;SDC2;SDC3;SDC4;SLC7A8;SLIT2;SWAP70;TNFRSF10D;VEGFC
GO:0048705	skeletal system morphogenesis	234	31	12.3898	2.50205	2.2677e-06	4.5894e-05	ACP5;AXIN2;BMP1;CHST11;COL11A1;COL1A1;COL6A1;COL6A2;COL7A1;COMP;CYP26B1;DLG1;HAS2;HOXB3;HOXC4;HOXC8;HOXC9;HOXD10;INSIG1;MMP14;MMP2;OSR1;OSR2;PAPPA2;RARB;RDH10;SFRP1;SFRP2;STC1;TBX15;ZFAND5
GO:0001101	response to acid chemical	332	39	17.5787	2.21859	2.51499e-06	4.97148e-05	ABCA1;ABCB4;AKR1C1;AKR1C2;AKR1C3;AQP1;CCNB1;CD36;COL16A1;COL18A1;COL1A1;COL3A1;COL6A1;CPS1;CYP26B1;DKK1;EDN1;EEF2;EGFR;EGR1;FZD4;GLRB;GNG2;ITGA2;KLF4;LRP11;MMP2;NFATC4;NTRK2;OSR1;PDGFRB;PTGS2;RARB;SERPINF1;SFRP1;TGFBR3;TNC;UCP2;WNT5B
GO:0050808	synapse organization	385	43	20.385	2.1094	2.9467e-06	5.69248e-05	ADD2;AMIGO1;AMIGO2;ARF4;BDNF;CDH2;CDH8;DAB2IP;DKK1;DLG1;DOCK10;DRP2;EFNA5;EFNB2;EPHA4;FLRT2;GDNF;GLRB;L1CAM;LAMB2;LGMN;NDRG1;NEDD4;NFATC4;NLGN1;NPTN;NRG1;NRP2;NTNG1;NTRK2;OPHN1;OXTR;PDLIM5;PFN2;PLXND1;PRNP;ROBO2;SDK2;SIPA1L1;SYNPO;THBS2;TNC;WASF3
GO:0006898	receptor-mediated endocytosis	287	35	15.1961	2.30323	3.53766e-06	6.68224e-05	ACKR3;ACKR4;ADM;ANGPT1;AP2A2;APOL1;CAP1;CD163L1;CD36;COLEC12;DAB2;DKK1;DNM1;EFNB2;ENPP1;ENPP2;EZR;FNBP1L;HSP90AA1;HSPG2;HYOU1;ITGB3;LGALS3BP;LOXL3;LOXL4;LRP3;MASP1;NEDD4;NTF3;OPHN1;PICALM;SCARB2;SGIP1;SNX9;SSC5D
GO:0033002	muscle cell proliferation	182	26	9.63652	2.69807	3.66864e-06	6.77901e-05	ADAMTS1;ANGPT1;APOD;CCNB1;CDH13;EDN1;EGFR;FGF2;ID2;IGFBP5;IL6;ITGA2;KLF4;MAP3K5;MMP2;NDRG4;NOTCH3;NPR3;PDGFRB;PTGIR;PTGS2;S1PR1;TBX5;TGFBR3;TNFAIP3;ZFPM2
GO:0070371	ERK1 and ERK2 cascade	326	38	17.261	2.20149	4.06523e-06	7.24843e-05	ACKR3;ANGPT1;ARHGEF5;BMPER;CD36;CD4;CD44;DAB2IP;DLG1;DUSP10;DUSP4;EGFR;EPHA4;ERRFI1;EZR;FBLN1;FGF2;FLCN;GPNMB;HMGB1;KLF4;LGALS9;LIF;MAP2K2;MET;MYC;NDRG4;NPTN;NTRK2;OXTR;PDGFRB;RAP1B;ROR1;TGFBR3;TIMP3;TLR4;ZFP36L1;ZFP36L2
GO:0002683	negative regulation of immune system process	416	45	22.0263	2.04301	4.09323e-06	7.24843e-05	ANGPT1;ANXA1;APOD;CD274;COL3A1;CXCL12;DAB2IP;DLG1;DUSP10;EZR;FOXF1;FSTL3;GATA2;GPNMB;GPR68;GPX1;HMGB1;HTRA1;ID2;IFI16;IL20RB;IL7R;INHBA;LGALS9;LOXL3;LPXN;LRRC17;LRRC32;MAFB;MYC;NFKBIA;PADI2;PAWR;PDCD1LG2;PLCB1;PRNP;RUNX3;SDC4;SERPING1;SFRP1;SLIT2;TLR4;TNFAIP3;ZFP36;ZFP36L1
GO:0007548	sex differentiation	266	33	14.0841	2.34306	4.62131e-06	8.01656e-05	ADAMTS1;AKR1C3;CITED2;FOXF2;FSTL3;FZD4;GREB1L;HMGB2;HSPA5;INHBA;INHBB;KIF18A;LHX9;MGST1;MMP14;NKX3-1;NRIP1;NUPR1;OSR1;PDGFRB;PTX3;RAB13;RDH10;RHOBTB3;ROBO2;SDC1;SEMA3A;SFRP1;SFRP2;SLIT2;TFAP2C;YBX3;ZFPM2
GO:0001763	morphogenesis of a branching structure	196	27	10.3778	2.60171	4.83436e-06	8.21841e-05	ADM;DCHS1;DLG1;EDN1;ENG;FGF2;FGF7;FOXF1;GDNF;GREB1L;MET;MMP14;MYC;NFATC4;NKX3-1;PAX8;PLXND1;PML;RDH10;SEMA3A;SFRP1;SFRP2;SLIT2;SOCS3;SULF1;TNC;VDR
GO:0010975	regulation of neuron projection development	475	49	25.1503	1.94829	5.82546e-06	9.70911e-05	AMIGO1;ARSB;BDNF;CDH2;CHN1;CXCL12;DAB2IP;DPYSL3;EFNA5;EFNB2;EPHA4;FZD4;HSPA5;KLF4;L1CAM;LIMK1;NDNF;NDRG4;NEDD4;NEGR1;NFATC4;NGF;NGFR;NLGN1;NPTN;NTRK2;PDLIM5;PLK2;PLXNA2;PLXNA4;PLXND1;RIMS1;ROBO2;SCARB2;SDC2;SEMA3A;SEMA3D;SEMA5A;SERPINF1;SFRP1;SFRP2;SIPA1L1;SLIT2;SPOCK1;SPP1;STK24;STMN2;SYT1;TRPV2
GO:0050919	negative chemotaxis	41	11	2.17087	5.0671	6.25965e-06	0.000101773	EFNA5;FLRT2;ITGB3;NRG1;NRP2;PLXNA4;ROBO2;SEMA3A;SEMA3D;SEMA5A;SLIT2
GO:0048568	embryonic organ development	423	45	22.397	2.0092	6.34585e-06	0.000101773	ADM;ALDH1A3;CHST11;CITED2;COL11A1;CTHRC1;DLG1;EDN1;EFEMP1;EGFR;ENG;EPAS1;FOXF1;FOXF2;GATA2;GDNF;HOXB3;HOXC4;HOXC9;HOXD10;HS6ST1;ID2;INSIG1;ITGA8;JUNB;LIF;LRIG1;MAFB;MICAL2;MMP14;NDRG4;NR2F2;OSR1;OSR2;PAX8;PLCD3;RAD23B;RARB;RDH10;SOCS3;TBX15;TRIOBP;WNT16;ZFP36L1;ZFPM2
GO:0001570	vasculogenesis	75	15	3.97109	3.7773	7.32145e-06	0.000115245	ACKR3;ADM;EMP2;ENG;FOXF1;FZD4;HAS2;JUNB;NTRK2;PDGFRB;RASA1;TBX5;TGFBR3;ZFP36L1;ZFPM2
GO:0032970	regulation of actin filament-based process	362	40	19.1672	2.0869	8.43994e-06	0.000130435	ADD2;ARHGEF5;CAMK2D;CAPG;CDC42EP1;CDC42EP2;CDC42EP3;CFL2;CORO1B;CXCL12;DLG1;EDN1;EFNA5;EVL;EZR;GPM6B;HCLS1;LIMA1;LIMCH1;LIMK1;LMOD1;MET;NTF3;PDE4B;PDGFRB;PFN2;PHLDB2;RASA1;S1PR1;SCIN;SDC4;SEMA5A;SFRP1;SLIT2;STC1;STMN1;SWAP70;SYNPO;SYNPO2;TRIOBP
GO:0003007	heart morphogenesis	250	31	13.237	2.34192	9.0225e-06	0.00013617	ACTC1;ADAMTS1;AXIN2;CITED2;COL11A1;COL5A1;CPE;DCHS1;DKK1;ELN;ENG;FLRT2;FOXF1;HAS2;ID2;JAG1;MICAL2;NDRG4;NEDD4;NRG1;NRP2;PLXND1;RARB;ROBO2;S1PR1;SFRP2;SLIT2;TBX5;TGFBR3;WNT16;ZFPM2
GO:0032102	negative regulation of response to external stimulus	312	36	16.5198	2.17921	9.13138e-06	0.00013617	ACP5;APOD;C1QTNF1;C5orf30;CORO1B;DUSP10;EDN1;EPHA4;FAP;FGF2;FOXF1;GPX1;HTRA1;IL20RB;KLF4;METRNL;PADI2;PHLDB2;PLAT;PROS1;PTGIS;RB1;ROBO2;SEMA3A;SEMA3D;SEMA5A;SERPINB2;SERPINE2;SERPINF1;SERPING1;SLIT2;SOCS3;SPP1;THBD;TNFAIP3;WFDC1
GO:0090066	regulation of anatomical structure size	487	49	25.7856	1.90028	1.14932e-05	0.000168434	ACTA2;ADD2;ADM;AQP1;BDNF;CAPG;CDC42EP1;CDC42EP2;CDC42EP3;CFL2;COMP;CORO1B;CPS1;CXCL12;DEPTOR;DLG1;ECE1;EDN1;EFNA5;EGFR;EVL;EZR;GPX1;HCLS1;IL7R;ITGA1;L1CAM;LIMA1;LIMK1;LMOD1;LRRC8D;NGF;OXTR;PFN2;PICALM;PLXNA4;PTGS2;RAB3B;RASA1;SCIN;SEMA3A;SEMA3D;SEMA5A;SLC8A1;SLIT2;SPP1;SWAP70;TRIOBP;TRPV2
GO:0009612	response to mechanical stimulus	207	27	10.9602	2.46345	1.34677e-05	0.000194026	AQP1;BDKRB1;CCNB1;COL11A1;COL1A1;COL3A1;CXCL12;DCN;DMD;EDN1;EGFR;ENG;FAS;FOSL1;ITGA2;JUNB;LRP11;MAPK8;MMP14;NFKBIA;POSTN;PTGS2;SERPINE2;SLC8A1;TLR4;TNC;XPC
GO:1904019	epithelial cell apoptotic process	99	17	5.24185	3.24313	1.57053e-05	0.000222492	AKR1C3;ANGPT1;ANGPTL4;COL18A1;DAB2IP;GATA2;IL6;KRT18;MAP3K5;NDNF;RB1;SCG2;SEMA5A;SORT1;TNFAIP3;ZFP36;ZFP36L1
GO:0048017	inositol lipid-mediated signaling	165	23	8.73641	2.63266	1.97898e-05	0.000275759	ANGPT1;CEP55;DAB2IP;DCN;EDN1;EGFR;EZR;HCLS1;IER3;KLF4;NEDD4;NGF;NKX3-1;NPR3;NTF3;NTRK2;PDGFRB;PEAR1;PIP4K2C;SERPINE2;UNC5B;WNT16;ZFP36L1
GO:0006979	response to oxidative stress	431	44	22.8206	1.92809	2.25259e-05	0.000305969	AKR1C3;ANXA1;APOD;AQP1;CCNA2;CD36;CDK2;COL1A1;CYCS;CYP1B1;EDN1;EEF2;EGFR;EPAS1;FOSL1;GPX1;IL6;KLF4;LONP1;MAP3K5;MAPK8;MET;MGST1;MMP14;MMP3;PAWR;PDGFRB;PML;PON2;PRDX6;PRNP;PSAP;PTGS1;PTGS2;RBPMS;SDC1;SLC8A1;STC2;STK24;TLR4;TNFAIP3;TXNRD1;UCP2;WNT16
GO:0060560	developmental growth involved in morphogenesis	225	28	11.9133	2.35032	2.26777e-05	0.000305969	ALCAM;AURKA;BDNF;CXCL12;EFNA5;HSP90AA1;L1CAM;LAMB2;LIMK1;NGF;NRP2;PLXNA4;POSTN;RAPH1;RDH10;RIMS1;S1PR1;SEMA3A;SEMA3D;SEMA5A;SFRP1;SFRP2;SLIT2;SPP1;SYT1;TNC;TRPV2;VCL
GO:0045785	positive regulation of cell adhesion	392	41	20.7556	1.97537	2.43543e-05	0.000323456	ABI3BP;ADAM19;ANGPT1;ANXA1;CD274;CD36;CD4;CD44;CDH13;CITED2;COL16A1;COL8A1;CXCL12;DPP4;DUSP10;DYSF;EFNB2;EMP2;FBLN2;FLCN;FOXF1;FSTL3;HAS2;HLA-DPA1;HLA-DPB1;HMGB1;IL6;IL7R;ITGA2;ITGA6;LGALS9;MYO10;NDNF;PDCD1LG2;PLEKHA2;PODXL;RUNX3;SDC4;SFRP1;SFRP2;TRIOBP
GO:0042326	negative regulation of phosphorylation	423	43	22.397	1.9199	3.0853e-05	0.000403463	AJUBA;ANGPT1;APC;BDKRB1;CCNB1;DAB2IP;DDIT4;DEPTOR;DKK1;DLG1;DMD;DUSP10;DUSP4;ENG;ENPP1;ERRFI1;EZR;FBLN1;FKBP8;FLCN;GPRC5A;INHBA;KLF4;LIF;MIDN;MVP;MYC;NR2F2;NTF3;PKIG;PMEPA1;PRNP;RASSF2;RB1;SFRP1;SFRP2;SLIT2;SMYD3;SOCS3;TIMP3;TLR4;TNFAIP3;YWHAG
GO:0060541	respiratory system development	193	25	10.219	2.44644	3.1329e-05	0.00040348	ADAMTS2;ALDH1A3;CRISPLD2;EGFR;EPAS1;ERRFI1;FGF7;FOXF1;FSTL3;HMGB1;HS6ST1;IGFBP5;LIF;LIPA;LOX;LOXL3;MMP14;MSC;PDGFRB;RCN3;RDH10;TBX5;THRB;TNC;ZFPM2
GO:0071526	semaphorin-plexin signaling pathway	40	10	2.11792	4.72162	3.24978e-05	0.000412286	GDNF;MET;NCAM1;NRP2;PLXNA2;PLXNA4;PLXND1;SEMA3A;SEMA3D;SEMA5A
GO:0030323	respiratory tube development	172	23	9.10704	2.52552	3.88025e-05	0.000485031	ADAMTS2;CRISPLD2;EGFR;EPAS1;ERRFI1;FGF7;FOXF1;FSTL3;HMGB1;HS6ST1;IGFBP5;LIF;LIPA;LOX;LOXL3;MMP14;PDGFRB;RCN3;RDH10;TBX5;THRB;TNC;ZFPM2
GO:0052547	regulation of peptidase activity	417	42	22.0793	1.90224	4.71868e-05	0.000581287	APLP2;AQP1;ARL6IP1;CASP10;CD44;COL7A1;CRIM1;CYCS;EPHA4;F3;FAS;FBLN1;GPX1;HMGB1;IFI16;IFI27;ITIH5;KLF4;LGALS9;LGMN;MAP3K5;MYC;NGF;NGFR;NKX3-1;NLRP1;PI16;PICALM;PML;PROS1;PTGS2;RCN3;SERPINB2;SERPINB7;SERPINE2;SERPINF1;SERPING1;SFRP2;SPOCK1;TFPI2;TIMP3;WFDC1
GO:0003205	cardiac chamber development	164	22	8.68346	2.53355	5.40857e-05	0.000648363	ADAMTS1;CITED2;COL11A1;CPE;ENG;FOXF1;GREB1L;ID2;JAG1;LMO4;LTBP1;NRG1;NRP2;PAX8;PLXND1;RARB;ROBO2;SFRP2;SLIT2;TBX5;TGFBR3;ZFPM2
GO:0050769	positive regulation of neurogenesis	447	44	23.6677	1.85907	5.41574e-05	0.000648363	AMIGO1;ARHGEF2;ARSB;BDNF;CXCL12;DAB2IP;DKK1;DLX1;DPYSL3;EFNA5;EPHA4;FZD4;GATA2;HSPA5;ID2;IL6;IRX3;L1CAM;LIF;LIMK1;NDNF;NDRG4;NEGR1;NGF;NGFR;NLGN1;NPTN;NTRK2;PLXNA2;PLXNA4;PLXND1;RARB;RIMS1;ROBO2;SCARB2;SEMA3A;SEMA5A;SERPINE2;SERPINF1;SLIT2;STMN2;SYT1;TRPV2;VEGFC
GO:0032612	interleukin-1 production	89	15	4.71237	3.18311	6.14124e-05	0.000720945	ABCA1;ACP5;ANXA1;CD36;EGR1;ERRFI1;GBP5;HMGB1;IFI16;LGALS9;NLRP1;PML;SPHK1;TLR4;TNFAIP3
GO:1901654	response to ketone	189	24	10.0072	2.39828	6.19165e-05	0.000720945	ABCB4;AKR1C2;AKR1C3;AQP1;CPS1;DDIT4;EDN1;EFNA5;EGFR;ERRFI1;FBXO32;FIBIN;FOSL1;GNG2;KLF4;NKX3-1;OXTR;SERPINF1;SFRP1;SLIT2;SMYD3;SPP1;TGFBR3;TNC
GO:0003013	circulatory system process	480	46	25.415	1.80995	7.05917e-05	0.00081085	ACTA2;ACTC1;ADM;ANGPT1;ATP1B1;BDKRB1;CAMK2D;COMP;CPS1;CXCL12;CYB5R3;DDAH1;DLG1;DMD;ECE1;EDN1;EGFR;EHD3;ELN;EMP2;EPAS1;ERAP2;GPX1;HSPB7;ID2;ITGA1;ITPR3;KCND3;KCNJ8;MEOX2;NPR3;NR2F2;OXTR;PDE4B;POSTN;PTGS1;PTGS2;SEMA3A;SERPING1;SGCG;SLC8A1;SLIT2;STC1;TBC1D8;THRB;VEGFC
GO:0007229	integrin-mediated signaling pathway	101	16	5.34774	2.99192	7.65791e-05	0.000867896	ADAMTS1;COL16A1;COL3A1;DAB2;EMP2;FBLN1;ITGA1;ITGA11;ITGA2;ITGA6;ITGA8;ITGB3;ITGBL1;LOXL3;PLP1;ZYX
GO:0018212	peptidyl-tyrosine modification	389	39	20.5967	1.8935	9.63645e-05	0.00107776	ANGPT1;ARHGEF2;BDNF;CD36;CD4;CD44;CRLF1;CSPG4;EFEMP1;EFNA5;EFNB2;EGFR;ENPP2;EPHA4;ERRFI1;FGF2;FGF5;FGF7;GPRC5A;HCLS1;HSP90AA1;IL6;ITGB3;LIF;MAP2K2;MET;MVP;NRG1;NTF3;NTRK2;PDGFRB;PRLR;PRNP;ROR1;SFRP1;SFRP2;SOCS3;TTK;WEE1
GO:0099177	regulation of trans-synaptic signaling	417	41	22.0793	1.85694	9.90932e-05	0.00107834	AKAP12;BDNF;CDH2;DKK1;DNM1;EDN1;EGFR;EPHA4;FGF14;GDNF;GLUL;GRIK2;ITPR3;LGMN;NFATC4;NGF;NLGN1;NPTN;NPTX2;NTF3;NTNG1;NTRK2;OPHN1;OXTR;PFN2;PLAT;PLCB1;PLCB4;PLK2;PRNP;PTGS2;RAB3B;RAP1B;RIMS1;SERPINE2;SH3GL1;SIPA1L1;SQSTM1;SYNPO;SYT1;YWHAG
GO:0035690	cellular response to drug	349	36	18.4788	1.94818	0.00010006	0.00107834	ADIRF;ANXA1;AQP1;ARHGEF2;CCNA2;CDK2;CYP1B1;DDIT4;EDN1;EFNA5;EGFR;EGR1;ERRFI1;FBXO32;HSPA5;IL6;KLF4;MAP3K5;MET;MMP3;MYC;NKX3-1;PAWR;PDE4B;PLCB1;PPP1R12A;PRNP;PSAP;PTGS2;RAP1B;SERPINF1;SFRP1;SLC8A1;SLIT2;SMYD3;TNFAIP3
GO:0048706	embryonic skeletal system development	125	18	6.61849	2.71965	0.000100908	0.00107834	CHST11;COL11A1;COL1A1;DLG1;DLX1;EXT1;HOXB3;HOXC4;HOXC6;HOXC9;HOXD10;MMP14;OSR1;OSR2;RDH10;SULF1;TBX15;XYLT1
GO:0043491	protein kinase B signaling	232	27	12.2839	2.198	0.000101491	0.00107834	AKR1C2;AKR1C3;ANGPT1;C1QTNF1;DLG1;EGFR;ENG;F3;FGF2;FGF5;FGF7;FLCN;GPX1;HCLS1;HSP90AA1;IGFBP5;KLF4;MET;NKX3-1;NRG1;NTRK2;PDGFRB;PEAR1;PHLPP1;RCN3;SEMA5A;ZFP36L1
GO:0031032	actomyosin structure organization	184	23	9.74242	2.36081	0.000111459	0.00116126	ACTC1;ANLN;ARHGEF5;CFL2;EDN1;EPB41L3;EVL;FRMD3;KIF23;LIMCH1;LIMK1;LMOD1;MET;MYPN;PDGFRB;PFN2;PHLDB2;RACGAP1;S1PR1;SDC4;SFRP1;STMN1;ZYX
GO:0032355	response to estradiol	126	18	6.67144	2.69807	0.000112028	0.00116126	ANXA1;CCNA2;CD4;COL1A1;EEF2;EGFR;ITGA2;KIF18A;MMP15;NR2F2;NRIP1;OXTR;PDGFRB;POSTN;PTGS2;SFRP1;SSTR1;WFDC1
GO:0048732	gland development	434	42	22.9794	1.82772	0.000116517	0.00118524	ALDH1A3;ANXA1;AURKA;CITED2;CPS1;DKK3;EGFR;EZR;FASN;FGF7;FOXF1;FSTL3;GATA2;GPX1;HK2;HOXB3;ID2;IGFBP5;ITGA2;LMO4;MAFB;MET;NKX3-1;NRG1;OXTR;PAX8;PLXND1;PML;PRLR;PSAP;RARB;SEMA3A;SERPINE2;SERPINF1;SFRP1;SULF1;TGFBR3;THRB;TNC;TNFAIP3;UCP2;VDR
GO:0030865	cortical cytoskeleton organization	46	10	2.4356	4.10576	0.00011713	0.00118524	ANLN;DLG1;EHD2;EPB41L3;EZR;FMNL2;KIF23;NLGN1;RAB13;RACGAP1
GO:0007492	endoderm development	74	13	3.91815	3.3179	0.000121338	0.00121338	COL11A1;COL5A1;COL6A1;COL7A1;COL8A1;DKK1;EXT1;INHBA;LAMB3;MMP14;MMP15;MMP2;ZFP36L1
GO:0007369	gastrulation	175	22	9.26589	2.3743	0.000143425	0.00141758	COL11A1;COL5A1;COL6A1;COL7A1;COL8A1;DKK1;EXT1;FOXF1;INHBA;ITGA2;ITGA8;ITGB3;KLF4;LAMB3;MMP14;MMP15;MMP2;OSR1;PHLDB2;SFRP1;SFRP2;TXNRD1
GO:0043583	ear development	212	25	11.225	2.22718	0.00014696	0.00143582	ALDH1A3;BMPER;CCNA2;COL11A1;CTHRC1;DCHS1;ECE1;EDN1;GATA2;INSIG1;ITGA8;JAG1;LGR5;LIN7A;LRIG1;MAFB;OSR1;OSR2;PAX8;PDGFRB;PSAP;RDH10;ROR1;SDC4;TRIOBP
GO:0042063	gliogenesis	265	29	14.0312	2.06682	0.000169883	0.00164092	ANXA1;APCDD1;BACE2;C16orf45;CDH2;CSPG4;DAAM2;DAB2IP;DLX1;DUSP10;EEF2;EGFR;EPHA4;FGF5;ID2;IL6;LAMB2;LIF;MMP14;MPP5;NDRG1;NRG1;NTRK2;PLP1;ROR1;SERPINE2;TLR4;TRPC4;WASF3
GO:0050866	negative regulation of cell activation	179	22	9.47768	2.32124	0.000199421	0.00190458	ANXA1;C1QTNF1;CD274;DLG1;FOXF1;GPNMB;HMGB1;ID2;IL20RB;INHBA;LGALS9;LOXL3;LRRC32;PAWR;PDCD1LG2;PRNP;RUNX3;SDC4;SERPINE2;SFRP1;THBD;TNFAIP3
GO:0007389	pattern specification process	433	41	22.9265	1.78833	0.000223113	0.00210718	APC;AURKA;AXIN2;CITED2;CYP26B1;DAAM2;DCHS1;DKK1;DLX1;EDN1;EMX2;ENG;FKBP8;FOXF1;GDNF;GREM2;HOXB3;HOXC10;HOXC4;HOXC6;HOXC8;HOXC9;HOXD10;IRX3;MAFB;MEOX2;MICAL2;NDRG4;NKX3-1;NR2F2;NRP2;OSR1;PAX8;PLXNA2;ROBO2;SEMA3A;SFRP1;SFRP2;SHROOM3;STC1;TBX5
GO:2000027	regulation of animal organ morphogenesis	207	24	10.9602	2.18974	0.000256116	0.00237776	ANKRD6;AP2A2;CITED2;CTHRC1;DAB2;DKK1;EDN1;ENG;FGF7;FZD4;GDNF;JAG1;LIF;MYC;PAX8;ROBO2;ROR1;SFRP1;SFRP2;SULF1;TBX5;THRB;TNFAIP3;VDR
GO:0035265	organ growth	170	21	9.00115	2.33304	0.000257358	0.00237776	AKAP6;CCNB1;COL6A1;COL6A2;COL7A1;COMP;EDN1;FGF2;FGF7;NDRG4;PDGFRB;PDLIM5;PSAP;RARB;S1PR1;STC1;TBX5;TGFBR3;WWC2;YBX3;ZFPM2
GO:0060348	bone development	208	24	11.0132	2.17921	0.000275395	0.00251705	ACP5;AXIN2;COL1A1;COL6A1;COL6A2;COL7A1;COMP;CYP26B1;DCHS1;ENG;FAM20C;GPR68;HAS2;INSIG1;LRRC17;MMP14;OSR2;PAPPA2;RARB;SFRP2;STC1;SULF1;TMEM119;XYLT1
GO:0022407	regulation of cell-cell adhesion	383	37	20.2791	1.82454	0.000302299	0.00273356	ADAM19;ANXA1;C1QTNF1;CD274;CD4;CD44;CITED2;CXCL12;DLG1;DPP4;DUSP10;EFNA5;EFNB2;FSTL3;GPNMB;HAS2;HLA-DPA1;HLA-DPB1;HMGB1;IL20RB;IL6;IL7R;ITGA6;JAG1;KLF4;LGALS9;LOXL3;LRRC32;MYO10;PAWR;PDCD1LG2;PODXL;PRNP;RUNX3;SDC4;SERPINE2;SWAP70
GO:0033687	osteoblast proliferation	26	7	1.37665	5.08482	0.000308037	0.00275612	CTHRC1;JUNB;LRRC17;NPR3;OSR2;SFRP1;TMEM119
GO:0045165	cell fate commitment	249	27	13.184	2.04793	0.000326094	0.00288702	APC;ARHGEF2;CYP26B1;DKK1;DLX1;EBF2;EPAS1;FGF2;FKBP8;GATA2;HOXC10;HOXD10;ID2;IL6;JAG1;KLF4;LMO4;LOXL3;NOTCH3;NR2F2;NRG1;PML;SFRP1;SFRP2;WNT16;WNT5B;ZNF521
GO:0060326	cell chemotaxis	289	30	15.302	1.96053	0.00033254	0.00288702	ACKR3;ACKR4;ANXA1;ARHGEF5;CH25H;CORO1B;CXCL12;DAPK2;DYSF;EDN1;FGF2;HMGB1;HMGB2;HSD3B7;IL6;ITGA1;LGALS9;LGMN;MET;MOSPD2;PADI2;PDE4B;PDGFRB;RAB13;S1PR1;SCG2;SEMA5A;SLIT2;SWAP70;VEGFC
GO:0048871	multicellular organismal homeostasis	470	43	24.8855	1.72791	0.000332856	0.00288702	ACP5;ALDH1A1;APC;AQP1;CD36;CTSK;CYP26B1;DIO2;EBF2;EGFR;EGR1;EPAS1;FLCN;GATA2;GPX1;HAS2;HOMER2;HOXC10;IL20RB;IL6;IRX3;ITGB3;LAMA4;LDB2;LIPA;MET;METRNL;NPR3;OXTR;PRLR;PTGER3;PTGS2;RB1;RCN3;S1PR1;SGIP1;SLC27A1;SPP1;STMN1;TLR4;TNFAIP3;TRPV2;UCP2
GO:0045926	negative regulation of growth	250	27	13.237	2.03974	0.000347688	0.00294695	BDKRB1;CD36;CDA;DCBLD2;DUSP10;ENPP1;FHL1;FLCN;IGFBP5;INHBA;LGMN;PML;SEMA3A;SEMA3D;SEMA5A;SERPINE2;SERTAD2;SFRP1;SFRP2;SLIT2;SPP1;SQSTM1;STC2;TBX5;TLL2;WFDC1;WWC2
GO:0051493	regulation of cytoskeleton organization	500	45	26.474	1.69978	0.000349802	0.00294695	ADD2;APC;ARHGEF2;ARHGEF5;AURKA;C16orf45;CAPG;CDC42EP1;CDC42EP2;CDC42EP3;CFL2;CKAP2;CORO1B;CXCL12;DLG1;EDN1;EFNA5;EVL;EZR;GPM6B;HCLS1;KIF18A;LIMA1;LIMCH1;LIMK1;LMOD1;MET;NTF3;PDGFRB;PFN2;PHLDB2;PLK2;RASA1;S1PR1;SCIN;SDC4;SEMA5A;SFRP1;SLIT2;STMN1;STMN2;SWAP70;SYNPO;SYNPO2;TRIOBP
GO:0097581	lamellipodium organization	82	13	4.34173	2.9942	0.000350167	0.00294695	ABLIM1;ABLIM3;AJUBA;CD44;CDH13;CORO1B;ENPP2;MTSS1L;PARVB;S1PR1;SLIT2;VCL;WASF3
GO:0046683	response to organophosphorus	138	18	7.30681	2.46345	0.000356977	0.00297481	AKAP6;AKR1C1;AQP1;BSG;COL1A1;CPS1;EZR;FOSL1;HSPA5;IGFBP5;JUNB;PTGS2;RAP1B;SDC1;SLC8A1;STC1;THBD;ZFP36L1
GO:2001057	reactive nitrogen species metabolic process	72	12	3.81225	3.14775	0.000365154	0.00301341	ACP5;CD36;CPS1;CYP1B1;DDAH1;EDN1;HSP90AA1;KLF4;PTGIS;PTGS2;PTX3;TLR4
GO:1901652	response to peptide	487	44	25.7856	1.70638	0.000373379	0.00305165	ADM;ANXA1;APC;ARHGEF2;BSG;CCNA2;CD36;COL1A1;CPS1;CXCL12;DNM1;EDN1;EGR1;ENPP1;EPHA4;ERRFI1;GCNT1;GGH;IGFBP5;INHBB;JAG1;KLF4;KLF5;LGMN;NFKBIA;NGFR;NLRP1;OXTR;PRLR;PRNP;PTGS2;RAB13;RAP1B;SLC27A1;SOCS3;SORT1;STC2;TBC1D4;TGFBR3;TLR4;TNFAIP3;UCP2;YWHAG;ZFP36L1
GO:0018209	peptidyl-serine modification	305	31	16.1491	1.91961	0.000385037	0.00311696	ANGPT1;AURKA;BGN;CAMK2D;CCNB1;CD44;CDK2;DCLK2;DCN;DDIT4;DKK1;DMD;EGFR;HCLS1;HSP90AA1;IL6;LIF;MAP2K2;MAPK8;MKNK2;NDNF;NTF3;NTRK2;PFN2;PLK2;PTGS2;RASSF2;SFRP2;SMYD3;STK32B;TTK
GO:0060840	artery development	83	13	4.39468	2.95812	0.000395471	0.00317123	COL3A1;COMP;EFNB2;ENG;FOXF1;JAG1;LOX;LTBP1;NKX3-1;NOTCH3;PDGFRB;PLXND1;ROBO2
GO:0097327	response to antineoplastic agent	94	14	4.97711	2.81288	0.000408514	0.0032452	ADIRF;AQP1;CPS1;DDIT4;EDN1;EGFR;EGR1;ERRFI1;FBXO32;FIBIN;NUCB1;RPL18A;SERPINF1;SMYD3
GO:1990823	response to leukemia inhibitory factor	95	14	5.03005	2.78327	0.000456273	0.00359104	FZD4;HK2;KLF4;KLF5;MRAS;MSC;NRP2;PADI2;PFKP;PML;SOCS3;SSTR1;TLE4;VEGFC
GO:0007422	peripheral nervous system development	74	12	3.91815	3.06267	0.000473422	0.00369182	BDNF;GDNF;HOXD10;LAMB2;MPP5;NDRG1;NGF;NRG1;NTF3;NTRK2;PLXNA4;RUNX3
GO:0098742	cell-cell adhesion via plasma-membrane adhesion molecules	270	28	14.2959	1.9586	0.00052659	0.00403879	AJUBA;ALCAM;AMIGO1;AMIGO2;BSG;CDH13;CDH2;CDH6;CDH8;DCHS1;EFNA5;FAT3;KLF4;L1CAM;MYPN;NLGN1;NPTN;NTNG1;PCDH18;PCDHGA10;PCDHGA12;PCDHGA3;PCDHGA5;PCDHGB7;ROBO2;SDK2;TENM2;TRO
GO:1902532	negative regulation of intracellular signal transduction	495	44	26.2092	1.6788	0.000527419	0.00403879	ACKR3;AJUBA;ARHGEF2;CD44;CXCL12;DAB2IP;DDIT4;DEPTOR;DLG1;DUSP10;DUSP4;ERRFI1;EZR;FBLN1;FLCN;GPX1;HOMER2;HYOU1;KLF4;LIF;LITAF;MET;MYC;PDE11A;PHLPP1;PRNP;PTGS2;PTTG1IP;RASA1;RASA3;RASSF2;RNF152;SERPINE2;SFRP1;SFRP2;SLIT2;SOCS3;STMN1;TIMP3;TLR4;TNFAIP3;TPT1;WWC2;YBX3
GO:0051098	regulation of binding	367	35	19.4319	1.80116	0.000552212	0.00419089	ADD2;ANGPT1;AURKA;BDNF;CD36;CTHRC1;DAB2;DAB2IP;DKK1;EBF2;EIF3C;EPHA4;FAM129B;GREM2;H1F0;HMGB1;HMGB2;HSPA5;ID2;IFI16;ITGA2;KLF4;LIF;MAPK8;MET;NFATC4;NFKBIA;NGF;NKX3-1;NRG1;PLK2;PLXND1;RB1;STMN1;TGFBR3
GO:0034330	cell junction organization	285	29	15.0902	1.92178	0.00057562	0.00432939	AJUBA;APC;APOD;CDH13;CDH2;CDH6;CDH8;COL16A1;DLG1;EFNA5;EPB41L3;FLCN;GPM6B;ITGA2;ITGA6;LAMB3;LIMCH1;MMP14;MPP5;OPHN1;PHLDB2;PLEC;RAB13;RAP1B;SDC4;SDK2;SFRP1;VCL;VMP1
GO:0002064	epithelial cell development	206	23	10.9073	2.10868	0.000584893	0.00432939	ACTA2;ADAMTSL4;COL18A1;ENG;EZR;FASN;FLNB;GPX1;JAG1;KLF5;LAMB2;MET;PODXL;PPP1R12A;PSAP;RAB13;RAP1B;RARB;SDC1;SHROOM3;STC1;TRIOBP;WNT5B
GO:0050878	regulation of body fluid levels	483	43	25.5739	1.68141	0.000588838	0.00432939	ADM;AQP1;C1QTNF1;CD36;COL1A1;COL3A1;COMP;CSRP1;CYP26B1;EDN1;EHD2;EHD3;EMP2;ENPP4;F3;FAP;FBLN1;GATA2;GNG2;HAS2;HK2;IL6;ITGA2;ITGB3;ITPR3;MET;NPR3;OXTR;PEAR1;PLAT;PRLR;PROS1;SERPINB2;SERPINE2;SERPING1;STMN1;SYTL2;TFPI2;THBD;TLR4;VCL;VDR;ZFPM2
GO:0036119	response to platelet-derived growth factor	21	6	1.11191	5.39614	0.000590834	0.00432939	CCNA2;CORO1B;ERRFI1;HAS2;MTSS1L;PDGFRB
GO:0006970	response to osmotic stress	76	12	4.02404	2.98208	0.000607541	0.00441376	AQP1;ARHGEF2;DYSF;EGFR;ERRFI1;ITGA2;LRRC8D;PAPPA2;PTGS2;TSC22D2;YBX3;ZFP36L1
GO:0048638	regulation of developmental growth	314	31	16.6257	1.86459	0.000632	0.00454379	AKAP6;BDNF;CCNB1;CXCL12;DUSP10;EDN1;EFNA5;EZR;FGF2;L1CAM;LGMN;LIMK1;NGF;PLCB1;PLXNA4;RIMS1;SEMA3A;SEMA3D;SEMA5A;SFRP1;SFRP2;SPP1;STC2;SYT1;TBX5;TGFBR3;TLL2;TRPV2;WWC2;YBX3;ZFPM2
GO:0006929	substrate-dependent cell migration	29	7	1.53549	4.55881	0.000636131	0.00454379	ITGA11;ITGA2;NRP2;OPHN1;SEMA3A;SLIT2;VEGFC
GO:0045862	positive regulation of proteolysis	343	33	18.1611	1.81707	0.000674988	0.00478116	AURKA;CASP10;CCBE1;CLEC3B;CTSC;CYCS;DAB2;DAB2IP;EPHA4;F3;FAS;FBLN1;HMGB1;IFI16;IFI27;LGALS9;LGMN;MAP3K5;MMP14;MYC;NGF;NGFR;NKX3-1;NLRP1;PICALM;PLK2;PML;RCN3;SFRP2;SH3D19;SNX9;TIMM17A;USP13
GO:0051051	negative regulation of transport	458	41	24.2502	1.69071	0.00070268	0.00493618	ANGPT1;ANXA1;APOD;CAMK2D;CD36;DYSF;EDN1;ENPP1;EZR;FOXF1;GPM6B;HMGB1;INHBA;INHBB;INSIG1;ITGB3;LGALS9;LIF;LRRC32;MIDN;NDFIP2;NEDD4;NRG1;OSR1;OXTR;PFKL;PICALM;PKIG;PML;PTGER3;PTGS2;RAB11FIP1;RAP1B;SERPINE2;SFRP1;SRGN;SSC5D;STC1;TBC1D4;TNFAIP3;UCP2
GO:0071241	cellular response to inorganic substance	209	23	11.0661	2.07842	0.00071578	0.00498699	AKR1C3;AQP1;CAMK2D;CCNA2;CCNB1;CDK2;CPNE7;CPNE8;EDN1;EGFR;FSTL3;HSPA5;ID2;JUNB;LGMN;MAPK8;MMP3;NFATC4;NLGN1;PRNP;PTGS2;SERPINF1;SYT1
GO:0033627	cell adhesion mediated by integrin	67	11	3.54751	3.10077	0.000724627	0.00500758	COL16A1;CYP1B1;DPP4;ITGA11;ITGA2;ITGB3;ITGBL1;LPXN;PODXL;SFRP2;SWAP70
GO:0031099	regeneration	184	21	9.74242	2.15552	0.000748252	0.00512915	ADM;ANXA1;APOD;AURKA;CCNA2;CCNB1;CXCL12;DUSP10;DYSF;EGFR;EPHA4;GPX1;KLF4;LAMB2;NREP;POSTN;SPP1;STK24;TGFBR3;TNC;UCP2
GO:0051346	negative regulation of hydrolase activity	431	39	22.8206	1.70899	0.000766507	0.00521225	ANGPTL4;ANXA1;APLP2;AQP1;ARL6IP1;CD44;CNST;COL7A1;CRIM1;DAB2IP;GPX1;IFI16;ITIH5;KLF4;MGAT5;MYO1D;NGF;NGFR;PI16;PICALM;PPME1;PROS1;PTGS2;PTX3;SERPINB2;SERPINB7;SERPINE2;SERPINF1;SERPING1;SFRP2;SH2D4A;SLIT2;SORT1;SPOCK1;SYTL2;TFPI2;TIMP3;TMEM132D;WFDC1
GO:0030900	forebrain development	375	35	19.8555	1.76274	0.000814259	0.00545074	ALDH1A3;AQP1;C16orf45;CCDC85C;CDH2;COL3A1;CXCL12;DAB2IP;DCLK2;DKK1;DLX1;EGFR;EMX2;EXT1;GATA2;ID2;IGF2BP1;INHBA;MYO1D;NOTCH3;NR2F2;NRG1;NRP2;NTRK2;OPHN1;OXTR;PLCB1;PLXNA4;RARB;ROBO2;SEMA3A;SEMA5A;SLC8A1;SLIT2;SSTR1
GO:0031098	stress-activated protein kinase signaling cascade	305	30	16.1491	1.85769	0.000815418	0.00545074	ARHGEF5;DAB2IP;DKK1;DLG1;DUSP10;EDN1;EGFR;EPHA4;EZR;FAS;FZD4;GRIK2;HMGB1;LGALS9;MAP2K2;MAP3K5;MAPK8;MYC;PHLPP1;PLCB1;RASSF2;SEMA3A;SFRP1;SFRP2;STK24;TGFBR3;TLR4;WNT16;ZFP36;ZFP36L1
GO:0050727	regulation of inflammatory response	361	34	19.1142	1.77878	0.000820818	0.00545074	ACP5;ANXA1;APOD;C1R;C1S;C5orf30;CFB;CFH;DUSP10;EGFR;FOXF1;GBP5;GPX1;IL1R1;IL20RB;IL6;ITGA2;KLF4;METRNL;MMP3;NFKBIA;NLRP1;PROS1;PTGER3;PTGIS;PTGS2;RB1;SERPINF1;SERPING1;SOCS3;TLR4;TNFAIP3;WFDC1;ZYX
GO:0007498	mesoderm development	124	16	6.56554	2.43697	0.000838277	0.00552353	CITED2;DKK1;EXT1;FOXF1;INHBA;IRX3;ITGA2;ITGA8;ITGB3;KLF4;MEST;OSR1;SFRP2;TXNRD1;ZFP36L1;ZFPM2
GO:0038179	neurotrophin signaling pathway	39	8	2.06497	3.87415	0.000848051	0.00554495	BDNF;DDIT4;DOK5;NGF;NGFR;NTF3;NTRK2;SORT1
GO:0014812	muscle cell migration	79	12	4.18289	2.86883	0.000867522	0.00562896	ADAMTS1;ANXA1;CORO1B;HAS2;IGFBP5;ITGA2;ITGB3;NDRG4;PDGFRB;PLAT;POSTN;SLIT2
GO:0032103	positive regulation of response to external stimulus	293	29	15.5137	1.86931	0.000896374	0.00577211	CDH13;CXCL12;DAPK2;DYSF;EDN1;EGFR;F3;FGF2;GBP5;HMGB1;IL6;ITGA2;LGALS9;LGMN;MET;MOSPD2;NFKBIA;NTF3;PDGFRB;PTGER3;PTGS2;S1PR1;SCG2;SEMA5A;SLIT2;SWAP70;THBD;TLR4;VEGFC
GO:0031214	biomineral tissue development	150	18	7.94219	2.26638	0.000974724	0.00622944	ANKH;AXIN2;CLEC3B;COL1A1;COMP;ENPP1;FAM20C;GPM6B;GPNMB;OSR1;OSR2;PTGS2;S1PR1;SLC8A1;SPP1;SRGN;TMEM119;TUFT1
GO:0010876	lipid localization	365	34	19.326	1.75929	0.000993939	0.00628486	ABCA1;ABCB4;AKR1C1;ANXA1;APOD;APOL1;ATP10A;ATP10D;B4GALNT1;C1QTNF1;CD36;DYSF;EDN1;ENPP1;FZD4;GRAMD1C;IL6;INHBA;ITGB3;LIMA1;MEST;NFKBIA;NKX3-1;NPC1;NRIP1;OSBPL3;PITPNM3;PSAP;SCARB2;SLC27A1;SLCO3A1;SPP1;STARD5;STARD7
GO:0042476	odontogenesis	126	16	6.67144	2.39828	0.000998184	0.00628486	ADM;AQP1;AXIN2;BSG;COL1A1;DLX1;EDN1;FAM20C;HTRA1;INHBA;ITGA6;OSR1;OSR2;SDC1;TNC;TUFT1
GO:0051235	maintenance of location	309	30	16.3609	1.83364	0.00100572	0.00628572	ABCA1;AKAP6;B4GALNT1;BDKRB1;CAMK2D;CD36;CD4;DMD;DYSF;ENPP1;EPB41L3;EZR;FGF2;FLNB;HK2;HSPA5;IL6;INSIG1;ITGB3;ITPR3;JPH2;LTBP1;MEST;NFKBIA;NRIP1;PML;RASA3;SCIN;SLC8A1;SRGN
GO:0001818	negative regulation of cytokine production	256	26	13.5547	1.91816	0.00111513	0.00687012	ACP5;ANGPT1;ANXA1;APOD;C5orf30;CD274;ERRFI1;EZR;GPNMB;HMGB1;HOMER2;IL20RB;IL6;INHBA;INHBB;KLF4;LGALS9;LRRC32;PDCD1LG2;PML;PRNP;SRGN;SSC5D;TLR4;TNFAIP3;ZFP36
GO:0070997	neuron death	325	31	17.2081	1.80148	0.00111538	0.00687012	ANGPT1;BDNF;CRLF1;DDIT4;DKK1;DLX1;EFNB2;EGR1;GDNF;GPNMB;GPX1;GRIK2;HSPA5;HYOU1;ITGA1;LGMN;MAP3K5;NDNF;NGF;NGFR;NLRP1;NTF3;NTRK2;PICALM;PRNP;RASA1;RB1;SERPINF1;THRB;TLR4;UNC5B
GO:0035051	cardiocyte differentiation	141	17	7.46566	2.27709	0.00126461	0.00773324	ACTC1;AKAP6;CCNB1;DKK1;EDN1;EFNB2;EGFR;ENG;JAG1;LMNA;NRG1;PDGFRB;PDLIM5;RARB;SLC8A1;TBX5;TGFBR3
GO:0021953	central nervous system neuron differentiation	179	20	9.47768	2.11022	0.0012874	0.00778501	DCLK2;DKK1;DLX1;EPHA4;GATA2;HOXC10;HOXD10;HSP90AA1;INHBA;LMO4;NRP2;NTRK2;OPHN1;PLXNA4;ROBO2;SEMA3A;SFRP1;SFRP2;SLIT2;SPOCK1
GO:2001233	regulation of apoptotic signaling pathway	385	35	20.385	1.71695	0.0012914	0.00778501	ACKR3;ARHGEF2;CD44;CTSC;CXCL12;DAB2IP;DAPK2;DEPTOR;FAS;GDNF;GPX1;HMGB2;HYOU1;INHBA;INHBB;ITGA6;LGALS9;LMNA;MAPK8;MLLT11;NFATC4;NKX3-1;PLEKHF1;PML;PTGS2;PTTG1IP;SCG2;SFRP1;SFRP2;TIMP3;TNFAIP3;TPT1;UNC5B;YBX3;YWHAG
GO:0002237	response to molecule of bacterial origin	330	31	17.4728	1.77418	0.00142545	0.00853265	ABCA1;ACP5;ADM;BDKRB1;CD274;CD36;CPS1;DAB2IP;DCN;DUSP10;EDN1;HMGB1;HMGB2;IL6;JUNB;KCNJ8;LGALS9;LITAF;MAPK8;MGST1;NFKBIA;PDCD1LG2;PDE4B;PTGIR;PTGS2;SPON2;SSC5D;THBD;TLR4;TNFAIP3;ZFP36
GO:0097191	extrinsic apoptotic signaling pathway	220	23	11.6485	1.9745	0.00143696	0.00854136	ARHGEF2;DAB2IP;DEPTOR;FAS;GDNF;GPX1;HMGB2;IFI27;INHBA;ITGA6;KRT18;LMNA;MKNK2;MLLT11;NGF;PML;SCG2;SFRP1;SFRP2;SORT1;TIMP3;TNFAIP3;UNC5B
GO:0034405	response to fluid shear stress	33	7	1.74728	4.00622	0.00144773	0.0085456	ABCA1;CITED2;HAS2;KLF4;PDGFRB;PTGS2;TFPI2
GO:0048144	fibroblast proliferation	84	12	4.44763	2.69807	0.00150384	0.00881561	AQP1;CCNA2;CCNB1;DAB2IP;EGFR;MYC;NUPR1;PAWR;PDGFRB;PML;SFRP1;SPHK1
GO:0050803	regulation of synapse structure or activity	221	23	11.7015	1.96556	0.00152601	0.00888432	AMIGO1;AMIGO2;ARF4;BDNF;CDH2;CDH8;DAB2IP;DKK1;DNM1;EFNA5;EPHA4;FLRT2;NEDD4;NFATC4;NLGN1;NRP2;NTRK2;OXTR;PDLIM5;PRNP;ROBO2;SIPA1L1;THBS2
GO:0032623	interleukin-2 production	63	10	3.33572	2.99785	0.00162999	0.00942511	ANXA1;CD4;EZR;HOMER2;IL20RB;PAWR;PDE4B;PRNP;TNFAIP3;ZFP36
GO:0010721	negative regulation of cell development	319	30	16.8904	1.77616	0.00165945	0.00953064	ARHGEF2;C16orf45;COL3A1;DAAM2;DLX1;DPYSL3;DUSP10;EFNA5;EFNB2;EPHA4;FBLN1;ID2;IL6;IRX3;JAG1;NFATC4;NGFR;NLGN1;NOTCH3;NRG1;PLK2;POSTN;SEMA3A;SEMA3D;SEMA5A;SLIT2;SPOCK1;SPP1;STMN2;THRB
GO:0045927	positive regulation of growth	250	25	13.237	1.88865	0.00170822	0.00967989	AKAP6;BDNF;CCNB1;CXCL12;EDN1;EFNA5;EGFR;EZR;FGF2;L1CAM;LIMK1;MMP14;NGF;PLCB1;RIMS1;SEMA5A;SFRP1;SFRP2;SPHK1;SYT1;TBX5;TGFBR3;TRPV2;YBX3;ZFPM2
GO:0090596	sensory organ morphogenesis	250	25	13.237	1.88865	0.00170822	0.00967989	ALDH1A3;COL11A1;COL5A1;COL8A1;COL8A2;CTHRC1;CYP26B1;EDN1;EFEMP1;FOXF2;GATA2;INSIG1;ITGA8;JAG1;LRIG1;MAFB;NTRK2;OSR1;OSR2;PAX8;RARB;SDK2;THRB;TRIOBP;WNT16
GO:0045861	negative regulation of proteolysis	336	31	17.7905	1.7425	0.001894	0.0106616	APLP2;AQP1;ARL6IP1;CD44;COL7A1;CRIM1;EPHA4;GPX1;IFI16;ITIH5;KLF4;NGF;NGFR;OPHN1;PI16;PICALM;PLAT;PML;PRNP;PROS1;PTGS2;SERPINB2;SERPINB7;SERPINE2;SERPINF1;SERPING1;SFRP2;SPOCK1;TFPI2;TIMP3;WFDC1
GO:0071772	response to BMP	160	18	8.47167	2.12473	0.00203847	0.0113994	ADAMTS7;BMPER;COMP;DKK1;DLX1;EGR1;ENG;FKBP8;FSTL3;GREM2;HTRA1;HTRA3;RGMB;SFRP1;SFRP2;SMAD9;SULF1;TGFBR3
GO:0051961	negative regulation of nervous system development	297	28	15.7255	1.78054	0.00224955	0.0124975	ARHGEF2;C16orf45;COL3A1;DAAM2;DLX1;DPYSL3;DUSP10;EFNB2;EPHA4;ID2;IL6;IRX3;JAG1;NFATC4;NGFR;NLGN1;NOTCH3;NRG1;PLK2;ROBO2;SEMA3A;SEMA3D;SEMA5A;SLIT2;SPOCK1;SPP1;STMN2;THRB
GO:0050817	coagulation	326	30	17.261	1.73802	0.00231157	0.0127587	C1QTNF1;CD36;COL1A1;COL3A1;COMP;CSRP1;EDN1;EHD2;EHD3;ENPP4;F3;FAP;FBLN1;GATA2;GNG2;IL6;ITGA2;ITGB3;ITPR3;PEAR1;PLAT;PROS1;SERPINB2;SERPINE2;SERPING1;TFPI2;THBD;TLR4;VCL;ZFPM2
GO:0021675	nerve development	77	11	4.07699	2.69807	0.00233287	0.0127931	BDNF;HOXB3;LRIG1;MAFB;NGF;NRP2;NTF3;PLXNA4;SEMA3A;SERPINE2;SULF1
GO:0060021	roof of mouth development	89	12	4.71237	2.54649	0.00248339	0.0135313	DLG1;FOXF2;FRAS1;INHBA;INSIG1;LOXL3;LRRC32;MEOX2;MSC;OSR1;OSR2;TGFBR3
GO:0048678	response to axon injury	67	10	3.54751	2.81888	0.00261551	0.0141604	APOD;ARF4;DPYSL3;EPHA4;KLF4;LAMB2;NREP;SPP1;STK24;TNC
GO:1904950	negative regulation of establishment of protein localization	177	19	9.37178	2.02736	0.00266682	0.0143468	ANGPT1;ANXA1;APOD;CD36;EZR;INHBB;INSIG1;LRRC32;MIDN;NDFIP2;PFKL;PKIG;PML;RAB11FIP1;SFRP1;SRGN;SSC5D;TNFAIP3;UCP2
GO:0043254	regulation of protein complex assembly	447	38	23.6677	1.60556	0.00271871	0.0144852	ABCA1;ADD2;AJUBA;ARHGEF2;ARHGEF5;CAPG;CD36;CDC42EP1;CDC42EP2;CDC42EP3;CORO1B;DAB2IP;DKK1;DLG1;EVL;FOSL1;GBP5;HCLS1;HMGB1;HSP90AA1;INSIG1;LMO4;LMOD1;MET;MMP1;MMP3;PFN2;PMEPA1;RASA1;RB1;RPL13A;SCIN;SLIT2;SNX9;STMN1;STMN2;TLR4;TRIOBP
GO:0035249	synaptic transmission, glutamatergic	90	12	4.76531	2.5182	0.00273094	0.0144852	CDH2;CDH8;DKK1;EGFR;GLUL;GRIK2;NLGN1;OPHN1;OXTR;PTGS2;SERPINE2;SYT1
GO:0048872	homeostasis of number of cells	245	24	12.9722	1.8501	0.00274367	0.0144852	ANXA1;CDH2;DOCK10;EPAS1;GATA2;GCNT4;HCLS1;HMGB1;HMGB2;ID2;IL20RB;IL6;IL7R;INHBA;LGALS9;LIPA;MAFB;PDE4B;RASSF2;RB1;TGFBR3;TNFAIP3;ZFP36;ZFP36L1
GO:0014074	response to purine-containing compound	152	17	8.04809	2.1123	0.00284962	0.0149423	AKAP6;AQP1;BSG;COL1A1;CPS1;EZR;FOSL1;HSPA5;IGFBP5;JUNB;PTGS2;RAP1B;SDC1;SLC8A1;STC1;THBD;ZFP36L1
GO:1903706	regulation of hemopoiesis	389	34	20.5967	1.65075	0.0028654	0.0149423	ANXA1;CD4;CYP26B1;DUSP10;FLCN;FSTL3;GATA2;GPR68;HCLS1;HMGB1;HMGB2;ID2;IL7R;INHBA;JAG1;LGALS9;LIF;LOXL3;LRRC17;MAFB;MMP14;MYC;NFATC2;NFKBIA;RASSF2;RB1;RUNX3;SCIN;SFRP1;TLR4;TOX;ZFP36;ZFP36L1;ZFP36L2
GO:0007568	aging	303	28	16.0432	1.74529	0.00299694	0.0155329	ADM;APOD;COMP;CTSC;DCN;DKK1;EDN1;EEF2;ENG;HMGA1;ID2;IGFBP5;LITAF;LMNA;LONP1;NUAK1;PAWR;PDGFRB;PICALM;PLK2;PML;PRELP;PRNP;PTGS2;SERPINF1;SERPING1;UCP2;WNT16
GO:0007159	leukocyte cell-cell adhesion	319	29	16.8904	1.71695	0.00323487	0.0166645	ADD2;ANXA1;CD274;CD4;CD44;CXCL12;DLG1;DPP4;DUSP10;EFNB2;EZR;GCNT1;GPNMB;HAS2;HLA-DPA1;HLA-DPB1;HMGB1;IL20RB;IL6;IL7R;KLF4;LGALS9;LOXL3;LRRC32;PAWR;PDCD1LG2;PRNP;RUNX3;SDC4
GO:0003012	muscle system process	423	36	22.397	1.60736	0.00340716	0.0174463	ACTA2;ACTC1;AKAP6;ATP1B1;CALD1;CAMK2D;COMP;DLG1;DMD;DYSF;EDN1;EEF2;EHD3;ERRFI1;GDNF;HSPB6;IGFBP5;ITGA1;ITGA2;KCND3;KCNJ8;KLF4;LMCD1;LMNA;LMOD1;OXTR;PDE4B;PDLIM5;PLCE1;PTGER3;PTGS2;SLC8A1;SPHK1;STC1;SULF1;VCL
GO:0071774	response to fibroblast growth factor	142	16	7.51861	2.12805	0.00346936	0.0176584	CD44;COL1A1;CPS1;FAM20C;FGF2;FGF5;FGF7;FLRT2;NPTN;POSTN;SFRP1;SULF1;TNC;ZFP36;ZFP36L1;ZFP36L2
GO:0043588	skin development	409	35	21.6557	1.6162	0.00352922	0.0178562	ADAMTS2;AKR1C3;ANXA1;APCDD1;COL1A1;COL3A1;COL5A1;COL5A3;COMP;CTSK;CYP26B1;DKK1;EGFR;ERRFI1;FGF7;FLNB;FRAS1;FST;H2AFY2;IGFBP5;INHBA;ITGA2;ITGA6;JAG1;KRT18;KRTAP1-5;LDB2;LGR5;MET;PSAP;STMN1;VDR;WNT16;ZFP36;ZFP36L1
GO:0034698	response to gonadotropin	29	6	1.53549	3.90755	0.003602	0.0181166	CCNA2;EFNA5;INHBA;PAPPA;PAX8;TGFBR3
GO:0043112	receptor metabolic process	183	19	9.68947	1.96089	0.00386803	0.0193401	ACKR3;ADM;ANGPT1;AP2A2;CD36;DKK1;DNM1;ECE1;EDN1;EFNB2;EHD3;EZR;ITGB3;LGMN;NEDD4;NRG1;NTF3;OPHN1;PICALM
GO:0061383	trabecula morphogenesis	49	8	2.59445	3.08351	0.00390032	0.0193876	ADAMTS1;COL1A1;ENG;MMP2;NRG1;S1PR1;SFRP1;TGFBR3
GO:0009410	response to xenobiotic stimulus	282	26	14.9313	1.74131	0.00426895	0.0210966	ABCB4;AHRR;AKR1C1;AQP1;CCNA2;CPS1;CYP1B1;CYP26B1;DDIT4;EDN1;EGFR;EGR1;ERRFI1;FBXO32;FIBIN;GPX1;GSTM1;HOMER2;HSPA5;MGST1;OXTR;PTGS1;RB1;SERPINF1;SLC8A1;SMYD3
GO:0000910	cytokinesis	159	17	8.41872	2.01931	0.00453647	0.02221	ANLN;APC;AURKA;CEP55;CKAP2;FLCN;KIF20A;KIF23;NUSAP1;PRC1;RACGAP1;RASA1;SEPT6;SEPT9;SNX9;STMN1;SVIL
GO:0048645	animal organ formation	61	9	3.22982	2.78653	0.00455943	0.02221	AXIN2;CITED2;DKK1;GDNF;PAX8;RDH10;ROBO2;SULF1;TBX5
GO:0010639	negative regulation of organelle organization	371	32	19.6437	1.62902	0.00457265	0.02221	ADD2;APC;ARHGEF2;C16orf45;CAPG;CCNB1;CKAP2;CORO1B;FEZ1;FLCN;GPX1;H1F0;HMGA1;INSIG1;LIF;LIMA1;LMNA;LMOD1;MET;PFN2;PHLDB2;S1PR1;SCIN;SLIT2;STMN1;STMN2;SWAP70;TBC1D4;TOM1L2;TRIOBP;TTK;VAT1
GO:0031348	negative regulation of defense response	187	19	9.90126	1.91895	0.00489498	0.0236405	ACP5;APOD;C5orf30;DUSP10;FOXF1;GPX1;HTRA1;IFI16;IL20RB;KLF4;LGALS9;METRNL;PTGIS;RB1;SERPINF1;SERPING1;SOCS3;TNFAIP3;WFDC1
GO:1990778	protein localization to cell periphery	301	27	15.9373	1.69414	0.00525901	0.0252041	ANLN;ATP1B1;BSG;CDH2;CNST;DAB2;DCHS1;DLG1;EGFR;EHD2;EHD3;EMP2;EPB41L3;EZR;KRT18;LIN7A;LRRC15;MMP14;MPP5;PACS2;PICALM;PLEKHF1;PRNP;RAB13;RAB3B;SQSTM1;SYTL2
GO:0002931	response to ischemia	41	7	2.17087	3.22452	0.00527803	0.0252041	EEF2;EGR1;HK2;HYOU1;MAP3K5;NDNF;SQSTM1
GO:0009100	glycoprotein metabolic process	390	33	20.6497	1.59809	0.00536756	0.0254884	A4GALT;ARSB;B3GALT5;B4GALT6;BACE2;BGN;CHST11;CHST15;COL11A1;CSPG4;DCN;EXT1;GALNT10;GALNT14;GALNT6;GCNT1;GCNT4;HS6ST1;MAN1A1;MAN2B1;MGAT5;NDNF;NPC1;PAWR;PLCB1;PLOD2;PORCN;PTX3;ST3GAL1;ST8SIA2;SULF1;TUSC3;XYLT1
GO:0042445	hormone metabolic process	218	21	11.5426	1.81934	0.00591814	0.0278266	ADM;AKR1C1;AKR1C2;AKR1C3;ALDH1A1;ALDH1A3;BACE2;CPE;CYP1B1;CYP26B1;DIO2;DKK3;ECE1;EGR1;GCNT4;NGF;PAX8;RDH10;SPP1;STC2;VDR
GO:1990845	adaptive thermogenesis	150	16	7.94219	2.01456	0.00592542	0.0278266	ALDH1A1;APC;CD36;DIO2;EBF2;EPAS1;FLCN;HOXC10;LAMA4;NPR3;OXTR;PRLR;RB1;TLR4;TRPV2;UCP2
GO:0048736	appendage development	177	18	9.37178	1.92066	0.00601083	0.0280726	CHST11;COMP;CYP26B1;DKK1;ECE1;FRAS1;HOXC10;HOXD10;ITGA6;MEOX2;NR2F2;OSR1;OSR2;PLXNA2;RARB;RDH10;SFRP2;TBX5
GO:0045995	regulation of embryonic development	125	14	6.61849	2.11529	0.00636365	0.0294186	COL5A1;DKK1;FAM129B;GATA2;GDNF;KLF4;LAMA4;OSR1;PHLDB2;PLCB1;RACGAP1;SFRP1;SFRP2;SULF1
GO:1990089	response to nerve growth factor	53	8	2.80624	2.85079	0.00636826	0.0294186	BDNF;EEF2;HSPA5;NGF;NTF3;NTRK2;SORT1;STMN2
GO:0198738	cell-cell signaling by wnt	459	37	24.3031	1.52244	0.00722745	0.0332072	ANKRD6;AP2A2;APC;APCDD1;AXIN2;CDH2;COL1A1;CPE;CTHRC1;DAAM2;DAB2;DAB2IP;DKK1;DKK2;DKK3;EGFR;EGR1;FZD4;GNG2;KLF4;LGR5;LRRFIP2;MET;NDP;NFATC4;PLCB1;PORCN;ROR1;SDC1;SEMA5A;SFRP1;SFRP2;SULF1;TLE4;TNFAIP3;WNT16;WNT5B
GO:2000241	regulation of reproductive process	141	15	7.46566	2.0092	0.0077489	0.0354116	AURKA;CITED2;INHBA;INHBB;LIF;NKX3-1;NUPR1;OXTR;PLCB1;SEMA3A;SERPINF1;SFRP1;SULF1;TTK;ZFPM2
GO:0048880	sensory system development	355	30	18.7965	1.59604	0.00784237	0.0356471	ALDH1A3;COL5A1;COL8A1;COL8A2;CYP1B1;DLG1;DLX1;EFEMP1;EGFR;FKBP8;FOXF2;FZD4;HMGB1;INHBA;JAG1;KLF4;LAMB2;MAB21L1;NDP;NTRK2;OSR2;PDGFRB;RARB;RDH10;SDK2;SEMA3A;SERPINF1;THRB;WNT16;WNT5B
GO:0010038	response to metal ion	356	30	18.8495	1.59156	0.00814699	0.0368348	AKR1C3;AQP1;BSG;CAMK2D;CCNB1;CPNE7;CPNE8;CPS1;EDN1;EGFR;FIBIN;FSTL3;GGH;HSPA5;ID2;ITPR3;JUNB;LGMN;LONP1;MAPK8;NDRG1;NEDD4;NFATC4;NLGN1;NPC1;PRNP;PTGS2;SDC1;SERPINF1;SYT1
GO:0055123	digestive system development	142	15	7.51861	1.99505	0.00825436	0.0371228	CCNB1;COL3A1;CPS1;DCHS1;EGFR;FOXF1;FOXF2;ID2;ITGA6;KLF5;OXTR;RARB;RB1;SFRP1;SFRP2
GO:0007164	establishment of tissue polarity	79	10	4.18289	2.39069	0.00861639	0.038547	ANKRD6;AP2A2;CTHRC1;DAB2;DKK1;FOXF2;FZD4;ROR1;SFRP1;SFRP2
GO:0061614	pri-miRNA transcription by RNA polymerase II	45	7	2.38266	2.9379	0.00887696	0.0395048	FOSL1;GATA2;KLF4;KLF5;NFATC4;NGFR;TEAD1
GO:0003158	endothelium development	117	13	6.19491	2.0985	0.00894413	0.0395964	COL18A1;ENG;EZR;FASN;GPX1;JAG1;MET;NR2F2;NRG1;PPP1R12A;RAP1B;S1PR1;STC1
GO:0002507	tolerance induction	25	5	1.3237	3.7773	0.0090119	0.0396897	CD274;HMGB1;LGALS9;PHLPP1;TNFAIP3
GO:0097193	intrinsic apoptotic signaling pathway	285	25	15.0902	1.65671	0.00927438	0.0406352	ACKR3;ARHGEF2;CD44;CXCL12;CYCS;CYP1B1;DAB2IP;DAPK2;DDIT4;GPX1;HYOU1;IFI16;MAP3K5;MLLT11;NFATC4;NKX3-1;NUPR1;PLEKHF1;PML;PTGS2;PTTG1IP;SFRP2;STK24;TPT1;YBX3
GO:0060491	regulation of cell projection assembly	199	19	10.5366	1.80323	0.00939122	0.0407414	ANLN;APC;CDC42EP1;CDC42EP2;CDC42EP3;DPYSL3;EVL;FAM98A;FNBP1L;KLF5;MYO10;NLGN1;PFN2;PODXL;SEPT9;SLIT2;TBC1D8;TBC1D9B;TENM2
GO:0048013	ephrin receptor signaling pathway	80	10	4.23583	2.36081	0.00939449	0.0407414	AP2A2;CHN1;DNM1;EFNA5;EFNB2;EPHA4;MMP2;RASA1;SDC2;SIPA1L1
GO:0009636	response to toxic substance	499	39	26.421	1.4761	0.00967304	0.0416381	ACTC1;ADIRF;ANXA1;AQP1;CCNB1;CD36;COL1A1;CPS1;CYP1B1;EDN1;EEF2;EGR1;FOSL1;GGH;GPX1;GSTM1;IL6;KLF4;MAP3K5;MET;MGST1;NUCB1;NUPR1;OXTR;PAWR;PDGFRB;PON2;PRDX6;PSAP;PTGS1;PTGS2;SCN9A;SDC1;SLC7A8;SLC8A1;STK24;TNC;TNFAIP3;TXNRD1
GO:0007265	Ras protein signal transduction	437	35	23.1382	1.51265	0.00969923	0.0416381	ABCA1;ARHGEF2;ARHGEF5;CCNA2;CDC42EP1;CDC42EP2;CDC42EP3;CDH13;CDK2;COL3A1;DAB2IP;FGF2;FLCN;LIMK1;MCF2L;MET;MRAS;NGF;NGFR;NRG1;OPHN1;PDGFRB;PLCE1;PLK2;RAB13;RAB3B;RAP1B;RASA1;RASA3;RB1;RHOBTB3;RHOU;SQSTM1;SSX2IP;STMN1
GO:1901136	carbohydrate derivative catabolic process	186	18	9.84831	1.82772	0.00988124	0.0422063	ARSB;BGN;CD44;CDA;CSPG4;DCN;ENPP4;FGF2;HSPG2;LUM;PDE4B;PDE7B;PRELP;PSAP;SDC1;SDC2;SDC3;SDC4
GO:0032609	interferon-gamma production	106	12	5.61248	2.13809	0.0101999	0.0433497	CD274;HLA-DPA1;HLA-DPB1;HMGB1;IL1R1;IL20RB;INHBA;LGALS9;PDCD1LG2;PDE4B;PRNP;TLR4
GO:0006720	isoprenoid metabolic process	119	13	6.3008	2.06323	0.010252	0.0433542	AKR1C1;AKR1C3;ALDH1A1;ALDH1A3;CYP1B1;CYP26B1;EGFR;HSPG2;RDH10;SDC1;SDC2;SDC3;SDC4
GO:0055094	response to lipoprotein particle	26	5	1.37665	3.63202	0.0106817	0.0449478	ABCA1;CD36;CDH13;NPC1;TLR4
GO:0071604	transforming growth factor beta production	36	6	1.90613	3.14775	0.0107922	0.045189	LGALS9;LRRC32;LTBP1;LUM;PTGS2;SERPINB7
GO:0031345	negative regulation of cell projection organization	175	17	9.26589	1.83469	0.0115312	0.0480467	DPYSL3;EFNB2;EPHA4;EVL;NFATC4;NGFR;NLGN1;PFN2;PLK2;PRNP;SEMA3A;SEMA3D;SEMA5A;SLIT2;SPOCK1;SPP1;STMN2

## Sheet: Article Information
Human Genetics
Biallelic germline DDX41 variants in a patient with bone dysplasia, ichthyosis, and dysmorphic features
Prashant Sharma, Jason R McFadden, F Graeme Frost, Thomas C. Markello, Dorothy K. Grange, Wendy J. Introne, William A. Gahl, May Christine V. Malicdan
Corresponding author
Prashant Sharma, NIH Undiagnosed Diseases Program, sharmap@nih.gov
